# Supplementary material for: Isolation of a Lewis acid-base stabilized stannanone
Source: Chem Sci. 2025 Oct 7;16(44):21087–93. doi: 10.1039/d5sc06549f (PMC12519236; doi:10.1039/d5sc06549f)
Supplement: SC-016-D5SC06549F-s002 [file SC-016-D5SC06549F-s002.cif]

# Supplementary Information (SI) for Chemical Science.
# This journal is © The Royal Society of Chemistry 2025

####################################################################### 
# 
# This file contains crystal structure data downloaded from the 
# Cambridge Structural Database (CSD) hosted by the Cambridge 
# Crystallographic Data Centre (CCDC).
# 
# Full information about CCDC data access policies and citation 
# guidelines are available at http://www.ccdc.cam.ac.uk/access/V1 
# 
# Audit and citation data items may have been added by the CCDC. 
# Please retain this information to preserve the provenance of 
# this file and to allow appropriate attribution of the data. 
# 
#######################################################################

data_MJ-052_a
_database_code_depnum_ccdc_archive 'CCDC 2481150'
loop_
_audit_author_name
_audit_author_address
'Kai-Stephan Feichtner'
;Ruhr Universitaet Bochum
Germany
;
_audit_update_record             
;
2025-08-18 deposited with the CCDC.	2025-10-07 downloaded from the CCDC.
;
#

_audit_creation_method           SHELXL-2019/3
_shelx_SHELXL_version_number     2019/3
_chemical_name_systematic        ?
_chemical_name_common            ?
_chemical_melting_point          ?
_chemical_formula_moiety         'C30 H30 Cl3 N P2 S Sn'
_chemical_formula_sum            'C30 H30 Cl3 N P2 S Sn'
_chemical_formula_weight         723.59
loop_
_atom_type_symbol
_atom_type_description
_atom_type_scat_dispersion_real
_atom_type_scat_dispersion_imag
_atom_type_scat_source
C C 0.0181 0.0091 'International Tables Vol C Tables 4.2.6.8 and 6.1.1.4'
H H 0.0000 0.0000 'International Tables Vol C Tables 4.2.6.8 and 6.1.1.4'
N N 0.0311 0.0180 'International Tables Vol C Tables 4.2.6.8 and 6.1.1.4'
P P 0.2955 0.4335 'International Tables Vol C Tables 4.2.6.8 and 6.1.1.4'
S S 0.3331 0.5567 'International Tables Vol C Tables 4.2.6.8 and 6.1.1.4'
Cl Cl 0.3639 0.7018 'International Tables Vol C Tables 4.2.6.8 and 6.1.1.4'
Sn Sn 0.0259 5.4591 'International Tables Vol C Tables 4.2.6.8 and 6.1.1.4'

#

_space_group_crystal_system      monoclinic
_space_group_IT_number           14
_space_group_name_H-M_alt        'P 21/c'
_space_group_name_Hall           '-P 2ybc'
_shelx_space_group_comment       
;
The symmetry employed for this shelxl refinement is uniquely defined
by the following loop, which should always be used as a source of
symmetry information in preference to the above space-group names.
They are only intended as comments.
;
loop_
_space_group_symop_operation_xyz
'x, y, z'
'-x, y+1/2, -z+1/2'
'-x, -y, -z'
'x, -y-1/2, z-1/2'

#

_cell_length_a                   9.23420(10)
_cell_length_b                   31.6515(4)
_cell_length_c                   10.31760(10)
_cell_angle_alpha                90
_cell_angle_beta                 99.7860(10)
_cell_angle_gamma                90
_cell_volume                     2971.71(6)
_cell_formula_units_Z            4
_cell_measurement_temperature    100(2)
_cell_measurement_reflns_used    22239
_cell_measurement_theta_min      2.7910
_cell_measurement_theta_max      76.4860
_exptl_crystal_description       block
_exptl_crystal_colour            colourless
_exptl_crystal_density_meas      ?
_exptl_crystal_density_method    ?
_exptl_crystal_density_diffrn    1.617
_exptl_crystal_F_000             1456
_exptl_transmission_factor_min   ?
_exptl_transmission_factor_max   ?
_exptl_crystal_size_max          0.809
_exptl_crystal_size_mid          0.379
_exptl_crystal_size_min          0.125
_exptl_absorpt_coefficient_mu    11.164
_shelx_estimated_absorpt_T_min   ?
_shelx_estimated_absorpt_T_max   ?
_exptl_absorpt_correction_type   gaussian
_exptl_absorpt_correction_T_min  0.021
_exptl_absorpt_correction_T_max  0.963
_exptl_absorpt_process_details   
;
CrysAlisPro 1.171.40.67a (Rigaku Oxford Diffraction, 2019)
Numerical absorption correction based on gaussian integration over
			a multifaceted crystal model
Empirical absorption correction using spherical harmonics,
 implemented in SCALE3 ABSPACK scaling algorithm.
;
_exptl_absorpt_special_details   ?
_diffrn_ambient_temperature      100(2)
_diffrn_radiation_wavelength     1.54184
_diffrn_radiation_type           CuK\a
_diffrn_source                   'micro-focus sealed X-ray tube'
_diffrn_measurement_device_type  'XtaLAB Synergy, Dualflex, HyPix'
_diffrn_measurement_method       '\w scans'
_diffrn_detector_area_resol_mean 10.0000
_diffrn_reflns_number            37275
_diffrn_reflns_av_unetI/netI     0.0448
_diffrn_reflns_av_R_equivalents  0.0963
_diffrn_reflns_limit_h_min       -9
_diffrn_reflns_limit_h_max       11
_diffrn_reflns_limit_k_min       -37
_diffrn_reflns_limit_k_max       37
_diffrn_reflns_limit_l_min       -12
_diffrn_reflns_limit_l_max       11
_diffrn_reflns_theta_min         2.792
_diffrn_reflns_theta_max         67.043
_diffrn_reflns_theta_full        67.043
_diffrn_measured_fraction_theta_max 1.000
_diffrn_measured_fraction_theta_full 1.000
_diffrn_reflns_Laue_measured_fraction_max 1.000
_diffrn_reflns_Laue_measured_fraction_full 1.000
_diffrn_reflns_point_group_measured_fraction_max 1.000
_diffrn_reflns_point_group_measured_fraction_full 1.000
_reflns_number_total             5298
_reflns_number_gt                5061
_reflns_threshold_expression     'I > 2\s(I)'
_reflns_Friedel_coverage         0.000
_reflns_Friedel_fraction_max     .
_reflns_Friedel_fraction_full    .
_reflns_special_details          
;
 Reflections were merged by SHELXL according to the crystal
 class for the calculation of statistics and refinement.
 _reflns_Friedel_fraction is defined as the number of unique
 Friedel pairs measured divided by the number that would be
 possible theoretically, ignoring centric projections and
 systematic absences.
;
_computing_data_collection       'CrysAlisPro 1.171.40.67a (Rigaku OD, 2019)'
_computing_cell_refinement       'CrysAlisPro 1.171.40.67a (Rigaku OD, 2019)'
_computing_data_reduction        'CrysAlisPro 1.171.40.67a (Rigaku OD, 2019)'
_computing_structure_solution    'SHELXT 2018/2 (Sheldrick, 2018)'
_computing_structure_refinement  'SHELXL-2019/2 (Sheldrick, 2019)'
_computing_molecular_graphics    ?
_computing_publication_material  ?
_refine_special_details          ?
_refine_ls_structure_factor_coef Fsqd
_refine_ls_matrix_type           full
_refine_ls_weighting_scheme      calc
_refine_ls_weighting_details     
'w=1/[\s^2^(Fo^2^)+(0.1091P)^2^+0.7052P] where P=(Fo^2^+2Fc^2^)/3'
_atom_sites_solution_primary     dual
_atom_sites_solution_secondary   ?
_atom_sites_solution_hydrogens   geom
_refine_ls_hydrogen_treatment    constr
_refine_ls_extinction_method     none
_refine_ls_extinction_coef       .
_refine_ls_number_reflns         5298
_refine_ls_number_parameters     343
_refine_ls_number_restraints     0
_refine_ls_R_factor_all          0.0534
_refine_ls_R_factor_gt           0.0522
_refine_ls_wR_factor_ref         0.1368
_refine_ls_wR_factor_gt          0.1353
_refine_ls_goodness_of_fit_ref   1.046
_refine_ls_restrained_S_all      1.046
_refine_ls_shift/su_max          0.001
_refine_ls_shift/su_mean         0.000
loop_
_atom_site_label
_atom_site_type_symbol
_atom_site_fract_x
_atom_site_fract_y
_atom_site_fract_z
_atom_site_U_iso_or_equiv
_atom_site_adp_type
_atom_site_occupancy
_atom_site_site_symmetry_order
_atom_site_calc_flag
_atom_site_refinement_flags_posn
_atom_site_refinement_flags_adp
_atom_site_refinement_flags_occupancy
_atom_site_disorder_assembly
_atom_site_disorder_group
Cl1 Cl 0.41978(9) 0.64750(3) 0.67571(8) 0.0329(2) Uani 1 1 d . . . . .
Sn1 Sn 0.56635(2) 0.61931(2) 0.52356(2) 0.02558(14) Uani 1 1 d . . . . .
S1 S 0.71312(9) 0.59372(3) 0.33683(8) 0.0292(2) Uani 1 1 d . . . . .
P1 P 0.52447(10) 0.61557(3) 0.22828(9) 0.0254(2) Uani 1 1 d . . . . .
N1 N 0.1666(3) 0.67864(10) 0.3486(3) 0.0312(7) Uani 1 1 d . . . . .
C1 C 0.4183(4) 0.62755(11) 0.3464(4) 0.0261(7) Uani 1 1 d . . . . .
Cl2 Cl 0.76333(9) 0.66468(3) 0.60763(9) 0.0348(2) Uani 1 1 d . . . . .
P2 P 0.23056(9) 0.63012(3) 0.33382(9) 0.0260(2) Uani 1 1 d . . . . .
C2 C 0.4430(4) 0.57658(12) 0.1098(4) 0.0290(7) Uani 1 1 d . . . . .
Cl3 Cl 0.61696(10) 0.55556(3) 0.63875(9) 0.0374(2) Uani 1 1 d . . . . .
C3 C 0.3958(4) 0.58726(13) -0.0230(4) 0.0327(8) Uani 1 1 d . . . . .
H3 H 0.409848 0.615083 -0.053116 0.039 Uiso 1 1 calc R U . . .
C4 C 0.3287(5) 0.55687(13) -0.1094(4) 0.0373(8) Uani 1 1 d . . . . .
H4 H 0.298267 0.563825 -0.199472 0.045 Uiso 1 1 calc R U . . .
C5 C 0.3054(4) 0.51667(14) -0.0662(4) 0.0382(9) Uani 1 1 d . . . . .
H5 H 0.258655 0.496158 -0.126363 0.046 Uiso 1 1 calc R U . . .
C6 C 0.3503(5) 0.50599(13) 0.0653(4) 0.0373(8) Uani 1 1 d . . . . .
H6 H 0.333478 0.478306 0.095151 0.045 Uiso 1 1 calc R U . . .
C7 C 0.4198(4) 0.53596(12) 0.1529(4) 0.0338(8) Uani 1 1 d . . . . .
H7 H 0.451525 0.528654 0.242583 0.041 Uiso 1 1 calc R U . . .
C8 C 0.5671(4) 0.66098(11) 0.1346(3) 0.0273(7) Uani 1 1 d . . . . .
C9 C 0.6519(4) 0.65660(13) 0.0353(4) 0.0347(8) Uani 1 1 d . . . . .
H9 H 0.686271 0.629500 0.015090 0.042 Uiso 1 1 calc R U . . .
C10 C 0.6860(5) 0.69190(14) -0.0338(4) 0.0385(9) Uani 1 1 d . . . . .
H10 H 0.740796 0.688797 -0.103271 0.046 Uiso 1 1 calc R U . . .
C11 C 0.6404(4) 0.73133(13) -0.0017(4) 0.0370(8) Uani 1 1 d . . . . .
H11 H 0.663732 0.755358 -0.049366 0.044 Uiso 1 1 calc R U . . .
C12 C 0.5604(4) 0.73633(13) 0.0999(4) 0.0354(8) Uani 1 1 d . . . . .
H12 H 0.531659 0.763709 0.123468 0.042 Uiso 1 1 calc R U . . .
C13 C 0.5227(4) 0.70090(12) 0.1669(4) 0.0307(7) Uani 1 1 d . . . . .
H13 H 0.466288 0.704100 0.235135 0.037 Uiso 1 1 calc R U . . .
C14 C 0.2539(4) 0.71313(12) 0.4178(4) 0.0330(8) Uani 1 1 d . . . . .
H14A H 0.359399 0.705515 0.431581 0.040 Uiso 1 1 calc R U . . .
H14B H 0.225281 0.717421 0.505041 0.040 Uiso 1 1 calc R U . . .
C15 C 0.2297(5) 0.75379(13) 0.3386(5) 0.0414(9) Uani 1 1 d . . . . .
H15A H 0.268977 0.750430 0.255710 0.050 Uiso 1 1 calc R U . . .
H15B H 0.284108 0.777072 0.389311 0.050 Uiso 1 1 calc R U . . .
C16 C 0.0672(5) 0.76515(15) 0.3068(5) 0.0464(10) Uani 1 1 d . . . . .
H16A H 0.053953 0.790010 0.247705 0.056 Uiso 1 1 calc R U . . .
H16B H 0.031118 0.772668 0.388799 0.056 Uiso 1 1 calc R U . . .
C17 C -0.0221(5) 0.72788(15) 0.2401(5) 0.0464(10) Uani 1 1 d . . . . .
H17A H -0.128134 0.734723 0.228041 0.056 Uiso 1 1 calc R U . . .
H17B H 0.004201 0.723031 0.152210 0.056 Uiso 1 1 calc R U . . .
C18 C 0.0075(4) 0.68810(14) 0.3220(4) 0.0389(9) Uani 1 1 d . . . . .
H18A H -0.028695 0.691840 0.406228 0.047 Uiso 1 1 calc R U . . .
H18B H -0.046148 0.664098 0.274529 0.047 Uiso 1 1 calc R U . . .
C19 C 0.1753(4) 0.59356(12) 0.4510(4) 0.0289(7) Uani 1 1 d . . . . .
C20 C 0.2425(4) 0.55400(13) 0.4692(4) 0.0344(8) Uani 1 1 d . . . . .
H20 H 0.321882 0.547230 0.425183 0.041 Uiso 1 1 calc R U . . .
C21 C 0.1934(5) 0.52444(14) 0.5519(4) 0.0391(9) Uani 1 1 d . . . . .
H21 H 0.239014 0.497504 0.564212 0.047 Uiso 1 1 calc R U . . .
C22 C 0.0786(5) 0.53439(16) 0.6156(4) 0.0441(10) Uani 1 1 d . . . . .
H22 H 0.044809 0.514186 0.671687 0.053 Uiso 1 1 calc R U . . .
C23 C 0.0119(4) 0.57357(16) 0.5986(4) 0.0428(10) Uani 1 1 d . . . . .
H23 H -0.068087 0.580047 0.642138 0.051 Uiso 1 1 calc R U . . .
C24 C 0.0617(4) 0.60348(16) 0.5180(4) 0.0354(9) Uani 1 1 d . . . . .
H24 H 0.017998 0.630723 0.508821 0.042 Uiso 1 1 calc R U . . .
C25 C 0.1316(4) 0.61330(12) 0.1757(4) 0.0300(8) Uani 1 1 d . . . . .
C26 C 0.0603(5) 0.57474(14) 0.1609(4) 0.0385(9) Uani 1 1 d . . . . .
H26 H 0.068769 0.555647 0.232800 0.046 Uiso 1 1 calc R U . . .
C27 C -0.0239(5) 0.56391(16) 0.0406(5) 0.0463(10) Uani 1 1 d . . . . .
H27 H -0.071475 0.537206 0.030721 0.056 Uiso 1 1 calc R U . . .
C28 C -0.0390(5) 0.59093(16) -0.0628(4) 0.0447(10) Uani 1 1 d . . . . .
H28 H -0.099207 0.583483 -0.143642 0.054 Uiso 1 1 calc R U . . .
C29 C 0.0334(5) 0.62931(16) -0.0506(5) 0.0435(10) Uani 1 1 d . . . . .
H29 H 0.024350 0.648005 -0.123545 0.052 Uiso 1 1 calc R U . . .
C30 C 0.1194(5) 0.64059(13) 0.0683(4) 0.0351(8) Uani 1 1 d . . . . .
H30 H 0.169742 0.666881 0.076437 0.042 Uiso 1 1 calc R U . . .

#

loop_
_atom_site_aniso_label
_atom_site_aniso_U_11
_atom_site_aniso_U_22
_atom_site_aniso_U_33
_atom_site_aniso_U_23
_atom_site_aniso_U_13
_atom_site_aniso_U_12
Cl1 0.0300(4) 0.0470(5) 0.0237(4) -0.0027(3) 0.0098(3) -0.0007(3)
Sn1 0.02249(19) 0.03453(19) 0.02016(19) 0.00061(7) 0.00486(12) -0.00042(7)
S1 0.0244(4) 0.0387(4) 0.0256(4) 0.0007(3) 0.0070(3) 0.0035(3)
P1 0.0235(5) 0.0335(5) 0.0203(5) 0.0002(3) 0.0068(4) -0.0005(3)
N1 0.0225(15) 0.0391(16) 0.0320(16) -0.0030(13) 0.0049(12) 0.0031(12)
C1 0.0223(17) 0.0359(16) 0.0202(17) -0.0012(14) 0.0035(13) 0.0010(13)
Cl2 0.0258(4) 0.0450(5) 0.0344(5) -0.0086(4) 0.0077(3) -0.0050(3)
P2 0.0209(4) 0.0354(4) 0.0223(4) -0.0013(3) 0.0056(3) -0.0007(3)
C2 0.0281(18) 0.0373(18) 0.0223(17) -0.0014(14) 0.0069(14) -0.0001(14)
Cl3 0.0361(5) 0.0429(5) 0.0344(5) 0.0095(4) 0.0093(4) 0.0033(3)
C3 0.0310(18) 0.043(2) 0.0245(19) 0.0021(15) 0.0059(14) -0.0019(16)
C4 0.037(2) 0.050(2) 0.0241(18) -0.0030(16) 0.0043(15) -0.0036(17)
C5 0.034(2) 0.047(2) 0.034(2) -0.0089(17) 0.0062(16) -0.0039(16)
C6 0.037(2) 0.041(2) 0.035(2) -0.0012(16) 0.0098(17) -0.0024(16)
C7 0.0328(19) 0.0419(19) 0.0286(19) -0.0002(15) 0.0110(16) 0.0006(15)
C8 0.0246(16) 0.0378(18) 0.0199(16) 0.0031(13) 0.0048(13) -0.0021(13)
C9 0.0336(19) 0.0432(19) 0.0303(19) -0.0026(16) 0.0140(16) -0.0035(15)
C10 0.039(2) 0.056(2) 0.0231(18) 0.0009(17) 0.0133(16) -0.0100(17)
C11 0.0349(19) 0.045(2) 0.0301(19) 0.0104(16) 0.0039(16) -0.0090(16)
C12 0.0286(18) 0.0388(19) 0.038(2) 0.0052(16) 0.0040(16) -0.0008(14)
C13 0.0263(17) 0.0397(18) 0.0274(18) 0.0013(15) 0.0082(14) 0.0002(14)
C14 0.0302(18) 0.0394(19) 0.0297(19) -0.0029(15) 0.0060(15) 0.0013(15)
C15 0.040(2) 0.039(2) 0.045(2) -0.0014(17) 0.0039(18) 0.0030(16)
C16 0.045(2) 0.048(2) 0.045(2) -0.0015(19) 0.004(2) 0.0153(18)
C17 0.036(2) 0.055(3) 0.044(2) -0.003(2) -0.0047(18) 0.0154(18)
C18 0.0247(19) 0.052(2) 0.040(2) -0.0076(18) 0.0067(16) 0.0050(16)
C19 0.0250(17) 0.0412(18) 0.0205(16) -0.0016(14) 0.0042(13) -0.0034(14)
C20 0.0338(19) 0.0417(19) 0.0290(19) 0.0003(15) 0.0090(15) -0.0048(15)
C21 0.039(2) 0.044(2) 0.034(2) 0.0030(17) 0.0061(17) -0.0088(16)
C22 0.040(2) 0.065(3) 0.0267(19) 0.0107(18) 0.0019(17) -0.0191(19)
C23 0.0246(18) 0.076(3) 0.029(2) 0.003(2) 0.0097(15) -0.0036(18)
C24 0.027(2) 0.052(2) 0.027(2) 0.0003(15) 0.0045(16) -0.0019(15)
C25 0.0252(18) 0.0430(19) 0.0221(18) -0.0019(14) 0.0046(15) 0.0025(14)
C26 0.037(2) 0.048(2) 0.030(2) -0.0014(17) 0.0055(17) -0.0089(17)
C27 0.038(2) 0.062(3) 0.039(2) -0.011(2) 0.0056(18) -0.0139(19)
C28 0.035(2) 0.069(3) 0.028(2) -0.008(2) 0.0015(17) -0.0001(19)
C29 0.046(2) 0.056(2) 0.028(2) 0.0006(19) 0.0032(19) 0.005(2)
C30 0.035(2) 0.041(2) 0.028(2) 0.0002(15) 0.0049(16) 0.0006(15)

#

_geom_special_details            
;
 All esds (except the esd in the dihedral angle between two l.s. planes)
 are estimated using the full covariance matrix.  The cell esds are taken
 into account individually in the estimation of esds in distances, angles
 and torsion angles; correlations between esds in cell parameters are only
 used when they are defined by crystal symmetry.  An approximate (isotropic)
 treatment of cell esds is used for estimating esds involving l.s. planes.
;
loop_
_geom_bond_atom_site_label_1
_geom_bond_atom_site_label_2
_geom_bond_distance
_geom_bond_site_symmetry_2
_geom_bond_publ_flag
Cl1 Sn1 2.4113(9) . ?
Sn1 C1 2.104(4) . ?
Sn1 Cl3 2.3480(9) . ?
Sn1 Cl2 2.3636(9) . ?
Sn1 S1 2.6631(9) . ?
S1 P1 2.0258(13) . ?
P1 C1 1.731(4) . ?
P1 C2 1.809(4) . ?
P1 C8 1.812(4) . ?
N1 C14 1.468(5) . ?
N1 C18 1.478(5) . ?
N1 P2 1.662(3) . ?
C1 P2 1.718(4) . ?
P2 C19 1.809(4) . ?
P2 C25 1.809(4) . ?
C2 C7 1.389(5) . ?
C2 C3 1.406(5) . ?
C3 C4 1.384(6) . ?
C3 H3 0.9500 . ?
C4 C5 1.377(6) . ?
C4 H4 0.9500 . ?
C5 C6 1.391(6) . ?
C5 H5 0.9500 . ?
C6 C7 1.390(6) . ?
C6 H6 0.9500 . ?
C7 H7 0.9500 . ?
C8 C13 1.386(5) . ?
C8 C9 1.398(5) . ?
C9 C10 1.390(6) . ?
C9 H9 0.9500 . ?
C10 C11 1.376(6) . ?
C10 H10 0.9500 . ?
C11 C12 1.390(6) . ?
C11 H11 0.9500 . ?
C12 C13 1.392(5) . ?
C12 H12 0.9500 . ?
C13 H13 0.9500 . ?
C14 C15 1.520(6) . ?
C14 H14A 0.9900 . ?
C14 H14B 0.9900 . ?
C15 C16 1.523(6) . ?
C15 H15A 0.9900 . ?
C15 H15B 0.9900 . ?
C16 C17 1.534(7) . ?
C16 H16A 0.9900 . ?
C16 H16B 0.9900 . ?
C17 C18 1.515(7) . ?
C17 H17A 0.9900 . ?
C17 H17B 0.9900 . ?
C18 H18A 0.9900 . ?
C18 H18B 0.9900 . ?
C19 C24 1.386(6) . ?
C19 C20 1.396(6) . ?
C20 C21 1.393(6) . ?
C20 H20 0.9500 . ?
C21 C22 1.376(7) . ?
C21 H21 0.9500 . ?
C22 C23 1.382(7) . ?
C22 H22 0.9500 . ?
C23 C24 1.389(6) . ?
C23 H23 0.9500 . ?
C24 H24 0.9500 . ?
C25 C26 1.383(6) . ?
C25 C30 1.395(6) . ?
C26 C27 1.390(6) . ?
C26 H26 0.9500 . ?
C27 C28 1.356(7) . ?
C27 H27 0.9500 . ?
C28 C29 1.382(7) . ?
C28 H28 0.9500 . ?
C29 C30 1.390(6) . ?
C29 H29 0.9500 . ?
C30 H30 0.9500 . ?

#

loop_
_geom_angle_atom_site_label_1
_geom_angle_atom_site_label_2
_geom_angle_atom_site_label_3
_geom_angle
_geom_angle_site_symmetry_1
_geom_angle_site_symmetry_3
_geom_angle_publ_flag
C1 Sn1 Cl3 126.17(10) . . ?
C1 Sn1 Cl2 126.11(10) . . ?
Cl3 Sn1 Cl2 105.17(3) . . ?
C1 Sn1 Cl1 99.54(10) . . ?
Cl3 Sn1 Cl1 94.24(3) . . ?
Cl2 Sn1 Cl1 91.05(3) . . ?
C1 Sn1 S1 75.22(10) . . ?
Cl3 Sn1 S1 91.31(3) . . ?
Cl2 Sn1 S1 89.75(3) . . ?
Cl1 Sn1 S1 173.97(3) . . ?
P1 S1 Sn1 78.50(4) . . ?
C1 P1 C2 113.89(17) . . ?
C1 P1 C8 113.71(18) . . ?
C2 P1 C8 106.48(17) . . ?
C1 P1 S1 102.84(13) . . ?
C2 P1 S1 111.14(12) . . ?
C8 P1 S1 108.75(12) . . ?
C14 N1 C18 112.7(3) . . ?
C14 N1 P2 123.9(2) . . ?
C18 N1 P2 121.8(3) . . ?
P2 C1 P1 129.9(2) . . ?
P2 C1 Sn1 124.7(2) . . ?
P1 C1 Sn1 102.83(17) . . ?
N1 P2 C1 113.99(17) . . ?
N1 P2 C19 112.63(17) . . ?
C1 P2 C19 108.36(17) . . ?
N1 P2 C25 102.80(17) . . ?
C1 P2 C25 113.77(18) . . ?
C19 P2 C25 104.93(18) . . ?
C7 C2 C3 119.7(4) . . ?
C7 C2 P1 118.9(3) . . ?
C3 C2 P1 121.3(3) . . ?
C4 C3 C2 119.4(4) . . ?
C4 C3 H3 120.3 . . ?
C2 C3 H3 120.3 . . ?
C5 C4 C3 120.7(4) . . ?
C5 C4 H4 119.6 . . ?
C3 C4 H4 119.6 . . ?
C4 C5 C6 120.2(4) . . ?
C4 C5 H5 119.9 . . ?
C6 C5 H5 119.9 . . ?
C7 C6 C5 119.8(4) . . ?
C7 C6 H6 120.1 . . ?
C5 C6 H6 120.1 . . ?
C2 C7 C6 120.2(4) . . ?
C2 C7 H7 119.9 . . ?
C6 C7 H7 119.9 . . ?
C13 C8 C9 119.4(3) . . ?
C13 C8 P1 119.7(3) . . ?
C9 C8 P1 120.8(3) . . ?
C10 C9 C8 120.0(4) . . ?
C10 C9 H9 120.0 . . ?
C8 C9 H9 120.0 . . ?
C11 C10 C9 120.0(4) . . ?
C11 C10 H10 120.0 . . ?
C9 C10 H10 120.0 . . ?
C10 C11 C12 120.6(4) . . ?
C10 C11 H11 119.7 . . ?
C12 C11 H11 119.7 . . ?
C11 C12 C13 119.5(4) . . ?
C11 C12 H12 120.3 . . ?
C13 C12 H12 120.3 . . ?
C8 C13 C12 120.4(4) . . ?
C8 C13 H13 119.8 . . ?
C12 C13 H13 119.8 . . ?
N1 C14 C15 110.5(3) . . ?
N1 C14 H14A 109.6 . . ?
C15 C14 H14A 109.6 . . ?
N1 C14 H14B 109.6 . . ?
C15 C14 H14B 109.6 . . ?
H14A C14 H14B 108.1 . . ?
C14 C15 C16 111.4(4) . . ?
C14 C15 H15A 109.3 . . ?
C16 C15 H15A 109.3 . . ?
C14 C15 H15B 109.3 . . ?
C16 C15 H15B 109.3 . . ?
H15A C15 H15B 108.0 . . ?
C15 C16 C17 110.5(4) . . ?
C15 C16 H16A 109.6 . . ?
C17 C16 H16A 109.6 . . ?
C15 C16 H16B 109.6 . . ?
C17 C16 H16B 109.6 . . ?
H16A C16 H16B 108.1 . . ?
C18 C17 C16 110.9(4) . . ?
C18 C17 H17A 109.5 . . ?
C16 C17 H17A 109.5 . . ?
C18 C17 H17B 109.5 . . ?
C16 C17 H17B 109.5 . . ?
H17A C17 H17B 108.0 . . ?
N1 C18 C17 110.6(4) . . ?
N1 C18 H18A 109.5 . . ?
C17 C18 H18A 109.5 . . ?
N1 C18 H18B 109.5 . . ?
C17 C18 H18B 109.5 . . ?
H18A C18 H18B 108.1 . . ?
C24 C19 C20 119.5(4) . . ?
C24 C19 P2 120.8(3) . . ?
C20 C19 P2 119.6(3) . . ?
C21 C20 C19 120.1(4) . . ?
C21 C20 H20 120.0 . . ?
C19 C20 H20 120.0 . . ?
C22 C21 C20 119.8(4) . . ?
C22 C21 H21 120.1 . . ?
C20 C21 H21 120.1 . . ?
C21 C22 C23 120.5(4) . . ?
C21 C22 H22 119.8 . . ?
C23 C22 H22 119.8 . . ?
C22 C23 C24 120.1(4) . . ?
C22 C23 H23 119.9 . . ?
C24 C23 H23 119.9 . . ?
C19 C24 C23 120.0(4) . . ?
C19 C24 H24 120.0 . . ?
C23 C24 H24 120.0 . . ?
C26 C25 C30 119.1(4) . . ?
C26 C25 P2 121.2(3) . . ?
C30 C25 P2 119.6(3) . . ?
C25 C26 C27 120.0(4) . . ?
C25 C26 H26 120.0 . . ?
C27 C26 H26 120.0 . . ?
C28 C27 C26 120.9(4) . . ?
C28 C27 H27 119.5 . . ?
C26 C27 H27 119.5 . . ?
C27 C28 C29 119.9(4) . . ?
C27 C28 H28 120.0 . . ?
C29 C28 H28 120.0 . . ?
C28 C29 C30 120.1(4) . . ?
C28 C29 H29 120.0 . . ?
C30 C29 H29 120.0 . . ?
C29 C30 C25 119.9(4) . . ?
C29 C30 H30 120.0 . . ?
C25 C30 H30 120.0 . . ?

#

loop_
_geom_torsion_atom_site_label_1
_geom_torsion_atom_site_label_2
_geom_torsion_atom_site_label_3
_geom_torsion_atom_site_label_4
_geom_torsion
_geom_torsion_site_symmetry_1
_geom_torsion_site_symmetry_2
_geom_torsion_site_symmetry_3
_geom_torsion_site_symmetry_4
_geom_torsion_publ_flag
C2 P1 C1 P2 -34.5(3) . . . . ?
C8 P1 C1 P2 87.7(3) . . . . ?
S1 P1 C1 P2 -154.9(2) . . . . ?
C2 P1 C1 Sn1 127.83(17) . . . . ?
C8 P1 C1 Sn1 -109.94(18) . . . . ?
S1 P1 C1 Sn1 7.46(16) . . . . ?
C14 N1 P2 C1 -24.2(4) . . . . ?
C18 N1 P2 C1 171.2(3) . . . . ?
C14 N1 P2 C19 99.8(3) . . . . ?
C18 N1 P2 C19 -64.8(3) . . . . ?
C14 N1 P2 C25 -147.8(3) . . . . ?
C18 N1 P2 C25 47.6(4) . . . . ?
P1 C1 P2 N1 -111.7(3) . . . . ?
Sn1 C1 P2 N1 89.4(3) . . . . ?
P1 C1 P2 C19 122.1(3) . . . . ?
Sn1 C1 P2 C19 -36.9(3) . . . . ?
P1 C1 P2 C25 5.8(4) . . . . ?
Sn1 C1 P2 C25 -153.2(2) . . . . ?
C1 P1 C2 C7 -63.6(3) . . . . ?
C8 P1 C2 C7 170.3(3) . . . . ?
S1 P1 C2 C7 52.0(3) . . . . ?
C1 P1 C2 C3 112.9(3) . . . . ?
C8 P1 C2 C3 -13.2(4) . . . . ?
S1 P1 C2 C3 -131.5(3) . . . . ?
C7 C2 C3 C4 -1.0(6) . . . . ?
P1 C2 C3 C4 -177.4(3) . . . . ?
C2 C3 C4 C5 1.2(6) . . . . ?
C3 C4 C5 C6 -0.4(6) . . . . ?
C4 C5 C6 C7 -0.5(6) . . . . ?
C3 C2 C7 C6 0.0(6) . . . . ?
P1 C2 C7 C6 176.6(3) . . . . ?
C5 C6 C7 C2 0.7(6) . . . . ?
C1 P1 C8 C13 4.0(4) . . . . ?
C2 P1 C8 C13 130.2(3) . . . . ?
S1 P1 C8 C13 -109.9(3) . . . . ?
C1 P1 C8 C9 -180.0(3) . . . . ?
C2 P1 C8 C9 -53.7(3) . . . . ?
S1 P1 C8 C9 66.1(3) . . . . ?
C13 C8 C9 C10 -2.7(6) . . . . ?
P1 C8 C9 C10 -178.7(3) . . . . ?
C8 C9 C10 C11 2.1(6) . . . . ?
C9 C10 C11 C12 0.1(6) . . . . ?
C10 C11 C12 C13 -1.9(6) . . . . ?
C9 C8 C13 C12 0.9(6) . . . . ?
P1 C8 C13 C12 177.0(3) . . . . ?
C11 C12 C13 C8 1.3(6) . . . . ?
C18 N1 C14 C15 -58.1(4) . . . . ?
P2 N1 C14 C15 136.1(3) . . . . ?
N1 C14 C15 C16 55.3(5) . . . . ?
C14 C15 C16 C17 -53.4(5) . . . . ?
C15 C16 C17 C18 53.6(5) . . . . ?
C14 N1 C18 C17 58.6(4) . . . . ?
P2 N1 C18 C17 -135.3(3) . . . . ?
C16 C17 C18 N1 -55.6(5) . . . . ?
N1 P2 C19 C24 15.9(4) . . . . ?
C1 P2 C19 C24 142.9(3) . . . . ?
C25 P2 C19 C24 -95.2(3) . . . . ?
N1 P2 C19 C20 -167.5(3) . . . . ?
C1 P2 C19 C20 -40.4(3) . . . . ?
C25 P2 C19 C20 81.4(3) . . . . ?
C24 C19 C20 C21 1.4(6) . . . . ?
P2 C19 C20 C21 -175.2(3) . . . . ?
C19 C20 C21 C22 -0.1(6) . . . . ?
C20 C21 C22 C23 -0.3(6) . . . . ?
C21 C22 C23 C24 -0.8(6) . . . . ?
C20 C19 C24 C23 -2.5(6) . . . . ?
P2 C19 C24 C23 174.2(3) . . . . ?
C22 C23 C24 C19 2.1(6) . . . . ?
N1 P2 C25 C26 -130.4(3) . . . . ?
C1 P2 C25 C26 105.8(4) . . . . ?
C19 P2 C25 C26 -12.5(4) . . . . ?
N1 P2 C25 C30 45.8(4) . . . . ?
C1 P2 C25 C30 -78.0(4) . . . . ?
C19 P2 C25 C30 163.7(3) . . . . ?
C30 C25 C26 C27 -0.9(6) . . . . ?
P2 C25 C26 C27 175.3(4) . . . . ?
C25 C26 C27 C28 -0.9(7) . . . . ?
C26 C27 C28 C29 1.9(7) . . . . ?
C27 C28 C29 C30 -1.2(7) . . . . ?
C28 C29 C30 C25 -0.6(7) . . . . ?
C26 C25 C30 C29 1.6(6) . . . . ?
P2 C25 C30 C29 -174.7(3) . . . . ?

#

_refine_diff_density_max         2.231
_refine_diff_density_min         -1.892
_refine_diff_density_rms         0.165
######### additional information out of the cif_od #######  
_audit_creation_date             2025-08-12
_cell_oxdiff_length_a            9.23320(10)
_cell_oxdiff_length_b            31.6563(3)
_cell_oxdiff_length_c            10.31735(9)
_cell_oxdiff_angle_alpha         90.0465(8)
_cell_oxdiff_angle_beta          99.7917(8)
_cell_oxdiff_angle_gamma         89.9925(9)
_cell_oxdiff_volume              2971.71(5)
_cell_oxdiff_measurement_reflns_used 22239
loop_
_exptl_crystal_face_index_h
_exptl_crystal_face_index_k
_exptl_crystal_face_index_l
_exptl_crystal_face_perp_dist
5 -2 3 0.1238
-1 0 -5 0.1997
-4 1 -4 0.2228
0 1 5 0.2120
-5 2 3 0.4240
0 -1 0 0.0736
0 1 0 0.0515
1 5 0 0.1494
1 5 1 0.1167
0 5 2 0.1696
0 5 -1 0.1772
-1 5 0 0.1586
0 -5 -2 0.1774

#

loop_
_exptl_oxdiff_crystal_face_indexfrac_h
_exptl_oxdiff_crystal_face_indexfrac_k
_exptl_oxdiff_crystal_face_indexfrac_l
_exptl_oxdiff_crystal_face_x
_exptl_oxdiff_crystal_face_y
_exptl_oxdiff_crystal_face_z
4.9974 -1.9899 3.0017 0.5052 0.6795 0.5884
-0.9965 -0.0063 -5.0005 -0.4794 -0.6358 0.1100
-3.9968 0.9903 -4.0013 -0.5590 -0.7118 -0.3850
-0.0034 1.0050 5.0001 0.4506 0.5518 -0.2622
-5.0014 1.9957 2.9987 -0.0100 0.0184 -0.8954
0.0001 -1.0002 0.0002 -0.0380 0.0297 0.0063
-0.0001 1.0002 -0.0002 0.0380 -0.0297 -0.0063
0.9994 5.0023 -0.0009 0.2568 -0.0945 0.1142
0.9987 5.0033 0.9991 0.3393 0.0218 0.0630
-0.0018 5.0027 1.9990 0.3551 0.0839 -0.1340
0.0002 4.9999 -1.0012 0.1075 -0.2650 0.0195
-1.0003 4.9993 -0.0013 0.1233 -0.2029 -0.1775
0.0018 -5.0027 -1.9990 -0.3551 -0.0839 0.1340

#

_oxdiff_exptl_absorpt_empirical_full_min 0.553
_oxdiff_exptl_absorpt_empirical_full_max 2.780
_oxdiff_exptl_absorpt_empirical_details 
;
Empirical correction (ABSPACK) includes:
- Absorption correction using spherical harmonics
- Frame scaling
;
_diffrn_ambient_environment      N~2~
_diffrn_source_type              'PhotonJet (Cu) X-ray Source'
_diffrn_radiation_probe          x-ray
_diffrn_radiation_monochromator  mirror
_diffrn_measurement_device       'four-circle diffractometer'
_diffrn_detector                 'Hybrid Pixel Array Detector'
_diffrn_detector_type            HyPix
_diffrn_reflns_av_sigmaI/netI    0.0887
_diffrn_orient_matrix_type       
'CrysAlisPro convention (1999,Acta A55,543-557)'
_diffrn_orient_matrix_UB_11      0.0666570000
_diffrn_orient_matrix_UB_12      0.0380286000
_diffrn_orient_matrix_UB_13      0.0825291000
_diffrn_orient_matrix_UB_21      0.0542418000
_diffrn_orient_matrix_UB_22      -0.0296991000
_diffrn_orient_matrix_UB_23      0.1163659000
_diffrn_orient_matrix_UB_31      0.1458865000
_diffrn_orient_matrix_UB_32      -0.0063329000
_diffrn_orient_matrix_UB_33      -0.0510660000
_diffrn_measurement_details      
;
List of Runs (angles in degrees, time in seconds):

  # Type    Start    End  Width  t~exp~   \w     \q     \k     \f   Frames
#--------------------------------------------------------------------------
  1  \w     92.00 178.00   0.50    0.20    --  105.91  15.00 120.00  172
  2  \w     81.00 110.00   0.50    0.05    --   47.28 157.00 159.00   58
  3  \w     93.00 118.00   0.50    0.20    --  105.91 157.00 159.00   50
  4  \w    101.00 139.00   0.50    0.20    --  105.91 119.00   4.00   76
  5  \w    113.00 178.00   0.50    0.20    --  105.91  15.00-180.00  130
  6  \w    -40.00  25.00   0.50    0.05    --  -47.28  38.00  30.00  130
  7  \w    -22.00  28.00   0.50    0.05    --  -47.28  19.00 -30.00  100
  8  \w    -22.00  14.00   0.50    0.05    --  -47.28  19.00 -90.00   72
  9  \w    -21.00  22.00   0.50    0.05    --  -47.28  19.00 120.00   86
 10  \w    -48.00 -20.00   0.50    0.20    --  -91.75  45.00  90.00   56
 11  \w    -47.00 -22.00   0.50    0.20    --  -91.75  45.00  60.00   50
 12  \w    -48.00 -23.00   0.50    0.20    --  -91.75  45.00   0.00   50
 13  \w    -47.00 -21.00   0.50    0.20    --  -91.75  45.00 -30.00   52
 14  \w    -48.00 -23.00   0.50    0.20    --  -91.75  45.00-120.00   50
 15  \w    -48.00 -23.00   0.50    0.20    --  -91.75  45.00-150.00   50
 16  \w    -76.00 -46.00   0.50    0.05    --  -47.28 119.00   4.00   60
 17  \w   -102.00 -59.00   0.50    0.05    --  -47.28 157.00 159.00   86
 18  \w    -63.00 -31.00   0.50    0.20    --  -91.75 157.00 159.00   64
 19  \w    -71.00 -45.00   0.50    0.20    --  -91.75 119.00   4.00   52
 20  \w    -84.00 -59.00   0.50    0.20    --  -91.75 125.00 -30.00   50
 21  \w    -55.00 -22.00   0.50    0.20    --  -91.75 125.00 -30.00   66
 22  \w   -162.00 -80.00   0.50    0.20    --  -91.75 -15.00-120.00  164
 23  \w   -149.00-124.00   0.50    0.20    --  -91.75-119.00 -80.00   50
 24  \w   -115.00 -76.00   0.50    0.05    --  -47.28-125.00 -60.00   78
 25  \w   -115.00 -77.00   0.50    0.05    --  -47.28-125.00 -30.00   76
 26  \w   -150.00 -79.00   0.50    0.20    --  -91.75 -30.00 -30.00  142
 27  \w   -121.00 -96.00   0.50    0.20    --  -91.75-157.00 124.00   50
 28  \w    -96.00 -51.00   0.50    0.05    --  -47.28-157.00 124.00   90
 29  \w     35.00  83.00   0.50    0.20    --  105.91 -77.00 -60.00   96
 30  \w     38.00  76.00   0.50    0.20    --  105.91 -77.00 -90.00   76
 31  \w     35.00  60.00   0.50    0.20    --  105.91 -61.00  60.00   50
 32  \w     40.00  73.00   0.50    0.20    --  105.91 -61.00 120.00   66
 33  \w     37.00  65.00   0.50    0.20    --  105.91 -61.00 150.00   56
 34  \w     38.00  92.00   0.50    0.20    --  105.91 -94.00 120.00  108
 35  \w     73.00  98.00   0.50    0.05    --   47.28-157.00 124.00   50
 36  \w     52.00 133.00   0.50    0.20    --  105.91-157.00 124.00  162
 37  \w     60.00 108.00   0.50    0.20    --  105.91-125.00  30.00   96
 38  \w     54.00  91.00   0.50    0.05    --   47.28-119.00 -80.00   74
 39  \w     45.00 123.00   0.50    0.20    --  105.91-140.00-178.15  156
 40  \w     80.00 110.00   0.50    0.20    --  105.91-125.00-150.00   60
 41  \w     45.00  84.00   0.50    0.20    --  105.91-125.00-120.00   78
 42  \w     46.00 108.00   0.50    0.20    --  105.91-110.00 -89.14  124
 43  \w     42.00 103.00   0.50    0.20    --  105.91 -94.00 -90.00  122
 44  \w     47.00  72.00   0.50    0.20    --  105.91-119.00 -80.00   50
 45  \w     81.00 106.00   0.50    0.20    --  105.91 -94.00 -60.00   50
 46  \w     50.00  76.00   0.50    0.20    --  105.91 -94.00  90.00   52
;
_reflns_odcompleteness_completeness 99.98
_reflns_odcompleteness_theta     66.97
_reflns_odcompleteness_iscentric 1
_chemical_oxdiff_formula         'N S Sn Cl3 P2 C30 H30'
_chemical_oxdiff_usercomment     MJEK-035


_shelx_res_file                  
;
TITL MJ-052_a.res in P2(1)/c
    MJ-052_a.res
    created by SHELXL-2019/3 at 09:30:59 on 12-Aug-2025
REM Old TITL MJ-052 in P2(1)/c
REM SHELXT solution in P2(1)/c: R1 0.097, Rweak 0.009, Alpha 0.034
REM <I/s>   0.734 for  124 systematic absences,  Orientation as input
REM Formula found by SHELXT:  C30 N P2 Cl4 Sn
CELL  1.54184   9.2342  31.6515  10.3176   90.000   99.786   90.000
ZERR    4.000   0.0001   0.0004   0.0001    0.000    0.001    0.000
LATT  1
SYMM -X, 1/2+Y, 1/2-Z
SFAC C H N P S CL SN
UNIT 120 120 4 8 4 12 4
L.S. 10
BOND $H
temp -173
conf
acta
LIST 4
FMAP 2
PLAN 20
WGHT    0.109100    0.705200
FVAR       0.29467
CL1   6    0.419783    0.647501    0.675707    11.00000    0.02997    0.04697 =
         0.02365   -0.00271    0.00980   -0.00070
SN1   7    0.566346    0.619306    0.523560    11.00000    0.02249    0.03453 =
         0.02016    0.00061    0.00486   -0.00042
S1    5    0.713121    0.593722    0.336827    11.00000    0.02436    0.03865 =
         0.02556    0.00071    0.00698    0.00346
P1    4    0.524472    0.615573    0.228280    11.00000    0.02355    0.03349 =
         0.02029    0.00019    0.00679   -0.00053
N1    3    0.166583    0.678642    0.348587    11.00000    0.02255    0.03908 =
         0.03196   -0.00302    0.00493    0.00308
C1    1    0.418269    0.627552    0.346426    11.00000    0.02230    0.03587 =
         0.02016   -0.00120    0.00345    0.00096
CL2   6    0.763326    0.664675    0.607626    11.00000    0.02578    0.04501 =
         0.03442   -0.00864    0.00770   -0.00501
P2    4    0.230564    0.630116    0.333823    11.00000    0.02095    0.03536 =
         0.02229   -0.00126    0.00559   -0.00074
C2    1    0.442981    0.576582    0.109761    11.00000    0.02810    0.03735 =
         0.02233   -0.00136    0.00690   -0.00011
CL3   6    0.616963    0.555559    0.638748    11.00000    0.03605    0.04294 =
         0.03436    0.00951    0.00935    0.00330
C3    1    0.395789    0.587264   -0.022992    11.00000    0.03097    0.04294 =
         0.02447    0.00211    0.00589   -0.00193
AFIX  43
H3    2    0.409848    0.615083   -0.053116    11.00000   -1.20000
AFIX   0
C4    1    0.328658    0.556871   -0.109384    11.00000    0.03723    0.05020 =
         0.02405   -0.00302    0.00433   -0.00355
AFIX  43
H4    2    0.298267    0.563825   -0.199472    11.00000   -1.20000
AFIX   0
C5    1    0.305445    0.516667   -0.066176    11.00000    0.03380    0.04737 =
         0.03351   -0.00892    0.00623   -0.00394
AFIX  43
H5    2    0.258655    0.496158   -0.126363    11.00000   -1.20000
AFIX   0
C6    1    0.350297    0.505985    0.065344    11.00000    0.03748    0.04076 =
         0.03490   -0.00121    0.00984   -0.00243
AFIX  43
H6    2    0.333478    0.478306    0.095151    11.00000   -1.20000
AFIX   0
C7    1    0.419798    0.535962    0.152949    11.00000    0.03281    0.04193 =
         0.02858   -0.00018    0.01103    0.00062
AFIX  43
H7    2    0.451525    0.528654    0.242583    11.00000   -1.20000
AFIX   0
C8    1    0.567053    0.660984    0.134597    11.00000    0.02462    0.03777 =
         0.01991    0.00313    0.00484   -0.00211
C9    1    0.651912    0.656602    0.035303    11.00000    0.03359    0.04322 =
         0.03031   -0.00263    0.01398   -0.00345
AFIX  43
H9    2    0.686271    0.629500    0.015090    11.00000   -1.20000
AFIX   0
C10   1    0.685989    0.691904   -0.033824    11.00000    0.03868    0.05643 =
         0.02310    0.00092    0.01330   -0.00995
AFIX  43
H10   2    0.740796    0.688797   -0.103271    11.00000   -1.20000
AFIX   0
C11   1    0.640380    0.731335   -0.001709    11.00000    0.03495    0.04534 =
         0.03010    0.01038    0.00392   -0.00903
AFIX  43
H11   2    0.663732    0.755358   -0.049366    11.00000   -1.20000
AFIX   0
C12   1    0.560388    0.736327    0.099918    11.00000    0.02859    0.03877 =
         0.03825    0.00523    0.00401   -0.00076
AFIX  43
H12   2    0.531659    0.763709    0.123468    11.00000   -1.20000
AFIX   0
C13   1    0.522724    0.700901    0.166883    11.00000    0.02632    0.03969 =
         0.02745    0.00131    0.00815    0.00016
AFIX  43
H13   2    0.466288    0.704100    0.235135    11.00000   -1.20000
AFIX   0
C14   1    0.253907    0.713127    0.417766    11.00000    0.03023    0.03936 =
         0.02966   -0.00291    0.00601    0.00129
AFIX  23
H14A  2    0.359399    0.705515    0.431581    11.00000   -1.20000
H14B  2    0.225281    0.717421    0.505041    11.00000   -1.20000
AFIX   0
C15   1    0.229676    0.753787    0.338609    11.00000    0.03955    0.03901 =
         0.04452   -0.00144    0.00386    0.00304
AFIX  23
H15A  2    0.268977    0.750430    0.255710    11.00000   -1.20000
H15B  2    0.284108    0.777072    0.389311    11.00000   -1.20000
AFIX   0
C16   1    0.067216    0.765149    0.306762    11.00000    0.04531    0.04800 =
         0.04451   -0.00146    0.00393    0.01532
AFIX  23
H16A  2    0.053953    0.790010    0.247705    11.00000   -1.20000
H16B  2    0.031118    0.772668    0.388799    11.00000   -1.20000
AFIX   0
C17   1   -0.022079    0.727875    0.240129    11.00000    0.03607    0.05528 =
         0.04385   -0.00289   -0.00473    0.01537
AFIX  23
H17A  2   -0.128134    0.734723    0.228041    11.00000   -1.20000
H17B  2    0.004201    0.723031    0.152210    11.00000   -1.20000
AFIX   0
C18   1    0.007516    0.688103    0.321984    11.00000    0.02473    0.05211 =
         0.04020   -0.00762    0.00674    0.00503
AFIX  23
H18A  2   -0.028695    0.691840    0.406228    11.00000   -1.20000
H18B  2   -0.046148    0.664098    0.274529    11.00000   -1.20000
AFIX   0
C19   1    0.175265    0.593559    0.451030    11.00000    0.02497    0.04120 =
         0.02053   -0.00163    0.00425   -0.00344
C20   1    0.242526    0.553996    0.469224    11.00000    0.03379    0.04168 =
         0.02899    0.00030    0.00902   -0.00478
AFIX  43
H20   2    0.321882    0.547230    0.425183    11.00000   -1.20000
AFIX   0
C21   1    0.193392    0.524444    0.551873    11.00000    0.03912    0.04434 =
         0.03383    0.00303    0.00608   -0.00880
AFIX  43
H21   2    0.239014    0.497504    0.564212    11.00000   -1.20000
AFIX   0
C22   1    0.078555    0.534395    0.615593    11.00000    0.03964    0.06469 =
         0.02671    0.01073    0.00188   -0.01907
AFIX  43
H22   2    0.044809    0.514186    0.671687    11.00000   -1.20000
AFIX   0
C23   1    0.011928    0.573567    0.598610    11.00000    0.02464    0.07634 =
         0.02932    0.00285    0.00969   -0.00356
AFIX  43
H23   2   -0.068087    0.580047    0.642138    11.00000   -1.20000
AFIX   0
C24   1    0.061719    0.603480    0.518027    11.00000    0.02746    0.05186 =
         0.02686    0.00027    0.00455   -0.00192
AFIX  43
H24   2    0.017998    0.630723    0.508821    11.00000   -1.20000
AFIX   0
C25   1    0.131579    0.613297    0.175746    11.00000    0.02524    0.04301 =
         0.02206   -0.00190    0.00456    0.00247
C26   1    0.060266    0.574737    0.160853    11.00000    0.03722    0.04828 =
         0.02996   -0.00139    0.00547   -0.00894
AFIX  43
H26   2    0.068769    0.555647    0.232800    11.00000   -1.20000
AFIX   0
C27   1   -0.023883    0.563906    0.040583    11.00000    0.03765    0.06185 =
         0.03922   -0.01089    0.00562   -0.01394
AFIX  43
H27   2   -0.071475    0.537206    0.030721    11.00000   -1.20000
AFIX   0
C28   1   -0.038957    0.590932   -0.062839    11.00000    0.03499    0.06935 =
         0.02830   -0.00787    0.00151   -0.00010
AFIX  43
H28   2   -0.099207    0.583483   -0.143642    11.00000   -1.20000
AFIX   0
C29   1    0.033378    0.629306   -0.050590    11.00000    0.04594    0.05564 =
         0.02780    0.00061    0.00322    0.00511
AFIX  43
H29   2    0.024350    0.648005   -0.123545    11.00000   -1.20000
AFIX   0
C30   1    0.119356    0.640594    0.068339    11.00000    0.03528    0.04132 =
         0.02840    0.00018    0.00487    0.00064
AFIX  43
H30   2    0.169742    0.666881    0.076437    11.00000   -1.20000
AFIX   0
HKLF 4


REM  MJ-052_a.res in P2(1)/c
REM wR2 = 0.1368, GooF = S = 1.046, Restrained GooF = 1.046 for all data
REM R1 = 0.0522 for 5061 Fo > 4sig(Fo) and 0.0534 for all 5298 data
REM 343 parameters refined using 0 restraints

END

WGHT      0.1091      0.7052

REM Highest difference peak  2.231,  deepest hole -1.892,  1-sigma level  0.165
Q1    1   0.5782  0.5925  0.5401  11.00000  0.05    2.23
Q2    1   0.5774  0.6455  0.5346  11.00000  0.05    1.98
Q3    1   0.5280  0.6430  0.4834  11.00000  0.05    1.82
Q4    1   0.5267  0.5953  0.4871  11.00000  0.05    1.72
Q5    1   0.6401  0.6171  0.4737  11.00000  0.05    1.52
Q6    1   0.4874  0.6203  0.5851  11.00000  0.05    1.22
Q7    1   0.5019  0.6367  0.6178  11.00000  0.05    1.14
Q8    1   0.5832  0.5296  0.5942  11.00000  0.05    0.81
Q9    1   0.6850  0.6186  0.3073  11.00000  0.05    0.68
Q10   1   0.4975  0.5919  0.1854  11.00000  0.05    0.68
Q11   1   0.4611  0.6713  0.7233  11.00000  0.05    0.68
Q12   1   0.3990  0.6217  0.6393  11.00000  0.05    0.67
Q13   1   0.4659  0.6223  0.7295  11.00000  0.05    0.66
Q14   1   0.5431  0.5576  0.6839  11.00000  0.05    0.60
Q15   1   0.2090  0.6578  0.3146  11.00000  0.05    0.57
Q16   1   0.7352  0.5692  0.3587  11.00000  0.05    0.57
Q17   1   0.7710  0.6395  0.6132  11.00000  0.05    0.56
Q18   1   0.3876  0.6715  0.6401  11.00000  0.05    0.56
Q19   1   0.5242  0.6421  0.2163  11.00000  0.05    0.55
Q20   1   0.7552  0.6906  0.5775  11.00000  0.05    0.55
;
_shelx_res_checksum              61112
####################################################################### 
# 
# This file contains crystal structure data downloaded from the 
# Cambridge Structural Database (CSD) hosted by the Cambridge 
# Crystallographic Data Centre (CCDC).
# 
# Full information about CCDC data access policies and citation 
# guidelines are available at http://www.ccdc.cam.ac.uk/access/V1 
# 
# Audit and citation data items may have been added by the CCDC. 
# Please retain this information to preserve the provenance of 
# this file and to allow appropriate attribution of the data. 
# 
#######################################################################

data_MJ-013B_auto_a_sq
_database_code_depnum_ccdc_archive 'CCDC 2481155'
loop_
_audit_author_name
_audit_author_address
'Kai-Stephan Feichtner'
;Ruhr Universitaet Bochum
Germany
;
_audit_update_record             
;
2025-08-18 deposited with the CCDC.	2025-10-07 downloaded from the CCDC.
;
#

_audit_creation_method           SHELXL-2019/3
_shelx_SHELXL_version_number     2019/3
_chemical_name_systematic        ?
_chemical_name_common            ?
_chemical_melting_point          ?
_chemical_formula_moiety         'C60 H60 Cl2 N2 O P4 S2 Sn2'
_chemical_formula_sum            'C60 H60 Cl2 N2 O P4 S2 Sn2'
_chemical_formula_weight         1321.38
loop_
_atom_type_symbol
_atom_type_description
_atom_type_scat_dispersion_real
_atom_type_scat_dispersion_imag
_atom_type_scat_source
C C 0.0181 0.0091 'International Tables Vol C Tables 4.2.6.8 and 6.1.1.4'
H H 0.0000 0.0000 'International Tables Vol C Tables 4.2.6.8 and 6.1.1.4'
N N 0.0311 0.0180 'International Tables Vol C Tables 4.2.6.8 and 6.1.1.4'
O O 0.0492 0.0322 'International Tables Vol C Tables 4.2.6.8 and 6.1.1.4'
P P 0.2955 0.4335 'International Tables Vol C Tables 4.2.6.8 and 6.1.1.4'
Cl Cl 0.3639 0.7018 'International Tables Vol C Tables 4.2.6.8 and 6.1.1.4'
Sn Sn 0.0259 5.4591 'International Tables Vol C Tables 4.2.6.8 and 6.1.1.4'
S S 0.3331 0.5567 'International Tables Vol C Tables 4.2.6.8 and 6.1.1.4'

#

_space_group_crystal_system      monoclinic
_space_group_IT_number           15
_space_group_name_H-M_alt        'C 2/c'
_space_group_name_Hall           '-C 2yc'
_shelx_space_group_comment       
;
The symmetry employed for this shelxl refinement is uniquely defined
by the following loop, which should always be used as a source of
symmetry information in preference to the above space-group names.
They are only intended as comments.
;
loop_
_space_group_symop_operation_xyz
'x, y, z'
'-x, y, -z+1/2'
'x+1/2, y+1/2, z'
'-x+1/2, y+1/2, -z+1/2'
'-x, -y, -z'
'x, -y, z-1/2'
'-x+1/2, -y+1/2, -z'
'x+1/2, -y+1/2, z-1/2'

#

_cell_length_a                   28.0096(3)
_cell_length_b                   12.29950(10)
_cell_length_c                   18.7039(2)
_cell_angle_alpha                90
_cell_angle_beta                 94.7420(10)
_cell_angle_gamma                90
_cell_volume                     6421.51(11)
_cell_formula_units_Z            4
_cell_measurement_temperature    100(2)
_cell_measurement_reflns_used    13583
_cell_measurement_theta_min      3.1610
_cell_measurement_theta_max      75.7900
_exptl_crystal_description       block
_exptl_crystal_colour            colourless
_exptl_crystal_density_meas      ?
_exptl_crystal_density_method    ?
_exptl_crystal_density_diffrn    1.367
_exptl_crystal_F_000             2672
_exptl_transmission_factor_min   ?
_exptl_transmission_factor_max   ?
_exptl_crystal_size_max          0.223
_exptl_crystal_size_mid          0.185
_exptl_crystal_size_min          0.046
_exptl_absorpt_coefficient_mu    8.797
_shelx_estimated_absorpt_T_min   0.244
_shelx_estimated_absorpt_T_max   0.688
_exptl_absorpt_correction_type   gaussian
_exptl_absorpt_correction_T_min  0.646
_exptl_absorpt_correction_T_max  1.000
_exptl_absorpt_process_details   
;
CrysAlisPro 1.171.41.93a (Rigaku Oxford Diffraction, 2020)
Numerical absorption correction based on gaussian integration over
a multifaceted crystal model
Empirical absorption correction using spherical harmonics,
implemented in SCALE3 ABSPACK scaling algorithm.
;
_exptl_absorpt_special_details   ?
_diffrn_ambient_temperature      100(2)
_diffrn_radiation_wavelength     1.54184
_diffrn_radiation_type           CuK\a
_diffrn_source                   'micro-focus sealed X-ray tube'
_diffrn_measurement_device_type  'XtaLAB Synergy, Dualflex, HyPix'
_diffrn_measurement_method       '\w scans'
_diffrn_detector_area_resol_mean 10.0000
_diffrn_reflns_number            20768
_diffrn_reflns_av_unetI/netI     0.0258
_diffrn_reflns_av_R_equivalents  0.0298
_diffrn_reflns_limit_h_min       -32
_diffrn_reflns_limit_h_max       33
_diffrn_reflns_limit_k_min       -14
_diffrn_reflns_limit_k_max       14
_diffrn_reflns_limit_l_min       -21
_diffrn_reflns_limit_l_max       22
_diffrn_reflns_theta_min         3.166
_diffrn_reflns_theta_max         67.999
_diffrn_reflns_theta_full        67.684
_diffrn_measured_fraction_theta_max 0.994
_diffrn_measured_fraction_theta_full 0.995
_diffrn_reflns_Laue_measured_fraction_max 0.994
_diffrn_reflns_Laue_measured_fraction_full 0.995
_diffrn_reflns_point_group_measured_fraction_max 0.994
_diffrn_reflns_point_group_measured_fraction_full 0.995
_reflns_number_total             5816
_reflns_number_gt                5483
_reflns_threshold_expression     'I > 2\s(I)'
_reflns_Friedel_coverage         0.000
_reflns_Friedel_fraction_max     .
_reflns_Friedel_fraction_full    .
_reflns_special_details          
;
 Reflections were merged by SHELXL according to the crystal
 class for the calculation of statistics and refinement.
 Structure factors included contributions from the .fab file.
 _reflns_Friedel_fraction is defined as the number of unique
 Friedel pairs measured divided by the number that would be
 possible theoretically, ignoring centric projections and
 systematic absences.
;
_computing_data_collection       'CrysAlisPro 1.171.41.93a (Rigaku OD, 2020)'
_computing_cell_refinement       'CrysAlisPro 1.171.41.93a (Rigaku OD, 2020)'
_computing_data_reduction        'CrysAlisPro 1.171.41.93a (Rigaku OD, 2020)'
_computing_structure_solution    'SHELXT (G.M. Sheldrick, 2015)'
_computing_structure_refinement  'SHELXL-2019/2 (Sheldrick, 2019)'
_computing_molecular_graphics    ?
_computing_publication_material  ?
_refine_special_details          ?
_refine_ls_structure_factor_coef Fsqd
_refine_ls_matrix_type           full
_refine_ls_weighting_scheme      calc
_refine_ls_weighting_details     
'w=1/[\s^2^(Fo^2^)+(0.0528P)^2^+12.3573P] where P=(Fo^2^+2Fc^2^)/3'
_atom_sites_solution_primary     dual
_atom_sites_solution_secondary   ?
_atom_sites_solution_hydrogens   geom
_refine_ls_hydrogen_treatment    constr
_refine_ls_extinction_method     none
_refine_ls_extinction_coef       .
_refine_ls_number_reflns         5816
_refine_ls_number_parameters     349
_refine_ls_number_restraints     0
_refine_ls_R_factor_all          0.0360
_refine_ls_R_factor_gt           0.0341
_refine_ls_wR_factor_ref         0.0933
_refine_ls_wR_factor_gt          0.0917
_refine_ls_goodness_of_fit_ref   1.046
_refine_ls_restrained_S_all      1.046
_refine_ls_shift/su_max          0.001
_refine_ls_shift/su_mean         0.000
loop_
_atom_site_label
_atom_site_type_symbol
_atom_site_fract_x
_atom_site_fract_y
_atom_site_fract_z
_atom_site_U_iso_or_equiv
_atom_site_adp_type
_atom_site_occupancy
_atom_site_site_symmetry_order
_atom_site_calc_flag
_atom_site_refinement_flags_posn
_atom_site_refinement_flags_adp
_atom_site_refinement_flags_occupancy
_atom_site_disorder_assembly
_atom_site_disorder_group
S1 S 0.45056(2) 0.76991(6) 0.86577(4) 0.03683(16) Uani 1 1 d . . . . .
P1 P 0.41482(2) 0.67349(5) 0.62754(3) 0.02816(15) Uani 1 1 d . . . . .
N1 N 0.43586(8) 0.55284(18) 0.60493(11) 0.0289(5) Uani 1 1 d . . . . .
C1 C 0.43445(9) 0.7086(2) 0.71283(15) 0.0297(5) Uani 1 1 d . . . . .
P2 P 0.40268(2) 0.71200(5) 0.78787(4) 0.02858(15) Uani 1 1 d . . . . .
C2 C 0.48422(9) 0.5165(2) 0.63252(15) 0.0311(5) Uani 1 1 d . . . . .
H2A H 0.492980 0.551238 0.679538 0.037 Uiso 1 1 calc R U . . .
H2B H 0.507824 0.539680 0.598982 0.037 Uiso 1 1 calc R U . . .
C3 C 0.48609(10) 0.3938(2) 0.64095(16) 0.0357(6) Uani 1 1 d . . . . .
H3A H 0.465592 0.371784 0.679102 0.043 Uiso 1 1 calc R U . . .
H3B H 0.519368 0.371411 0.655980 0.043 Uiso 1 1 calc R U . . .
C4 C 0.46927(11) 0.3357(2) 0.57150(16) 0.0366(6) Uani 1 1 d . . . . .
H4A H 0.492000 0.349833 0.534760 0.044 Uiso 1 1 calc R U . . .
H4B H 0.468182 0.256336 0.579910 0.044 Uiso 1 1 calc R U . . .
C5 C 0.41991(11) 0.3764(2) 0.54515(16) 0.0372(6) Uani 1 1 d . . . . .
H5A H 0.396675 0.355625 0.579856 0.045 Uiso 1 1 calc R U . . .
H5B H 0.409748 0.341914 0.498543 0.045 Uiso 1 1 calc R U . . .
C6 C 0.41988(10) 0.4992(2) 0.53636(14) 0.0338(6) Uani 1 1 d . . . . .
H6A H 0.441517 0.519722 0.499331 0.041 Uiso 1 1 calc R U . . .
H6B H 0.387173 0.524202 0.520099 0.041 Uiso 1 1 calc R U . . .
C7 C 0.35030(9) 0.6590(2) 0.61483(14) 0.0311(5) Uani 1 1 d . . . . .
C8 C 0.32761(10) 0.5595(2) 0.62239(15) 0.0374(6) Uani 1 1 d . . . . .
H8 H 0.345993 0.496623 0.635433 0.045 Uiso 1 1 calc R U . . .
C9 C 0.27805(11) 0.5522(3) 0.61088(17) 0.0445(7) Uani 1 1 d . . . . .
H9 H 0.262764 0.483733 0.614770 0.053 Uiso 1 1 calc R U . . .
C10 C 0.25101(11) 0.6432(3) 0.59390(17) 0.0455(7) Uani 1 1 d . . . . .
H10 H 0.217137 0.637548 0.586510 0.055 Uiso 1 1 calc R U . . .
C11 C 0.27287(11) 0.7425(3) 0.58759(16) 0.0428(7) Uani 1 1 d . . . . .
H11 H 0.254013 0.805426 0.576457 0.051 Uiso 1 1 calc R U . . .
C12 C 0.32237(10) 0.7511(3) 0.59742(15) 0.0365(6) Uani 1 1 d . . . . .
H12 H 0.337342 0.819648 0.592333 0.044 Uiso 1 1 calc R U . . .
C13 C 0.42670(10) 0.7806(2) 0.56461(17) 0.0367(6) Uani 1 1 d . . . . .
C14 C 0.42076(14) 0.7596(3) 0.49061(19) 0.0510(8) Uani 1 1 d . . . . .
H14 H 0.413690 0.688007 0.473881 0.061 Uiso 1 1 calc R U . . .
C15 C 0.42518(17) 0.8427(3) 0.4423(2) 0.0684(11) Uani 1 1 d . . . . .
H15 H 0.421396 0.827971 0.392270 0.082 Uiso 1 1 calc R U . . .
C16 C 0.43507(17) 0.9472(3) 0.4660(3) 0.0717(12) Uani 1 1 d . . . . .
H16 H 0.438307 1.004129 0.432392 0.086 Uiso 1 1 calc R U . . .
C17 C 0.44022(15) 0.9689(3) 0.5383(3) 0.0664(12) Uani 1 1 d . . . . .
H17 H 0.446756 1.040939 0.554621 0.080 Uiso 1 1 calc R U . . .
C18 C 0.43591(12) 0.8857(3) 0.5877(2) 0.0500(8) Uani 1 1 d . . . . .
H18 H 0.439320 0.901341 0.637591 0.060 Uiso 1 1 calc R U . . .
C19 C 0.35123(11) 0.8021(2) 0.77767(16) 0.0388(6) Uani 1 1 d . . . . .
C20 C 0.30381(11) 0.7652(3) 0.77156(16) 0.0433(7) Uani 1 1 d . . . . .
H20 H 0.297134 0.689904 0.776287 0.052 Uiso 1 1 calc R U . . .
C21 C 0.26639(13) 0.8391(3) 0.75854(19) 0.0572(10) Uani 1 1 d . . . . .
H21 H 0.234158 0.814373 0.755000 0.069 Uiso 1 1 calc R U . . .
C22 C 0.27602(16) 0.9471(4) 0.7509(2) 0.0721(13) Uani 1 1 d . . . . .
H22 H 0.250391 0.996911 0.741153 0.087 Uiso 1 1 calc R U . . .
C23 C 0.32245(19) 0.9845(3) 0.7571(3) 0.0803(15) Uani 1 1 d . . . . .
H23 H 0.328685 1.059924 0.752263 0.096 Uiso 1 1 calc R U . . .
C24 C 0.36033(15) 0.9120(3) 0.7703(2) 0.0608(10) Uani 1 1 d . . . . .
H24 H 0.392385 0.937998 0.774335 0.073 Uiso 1 1 calc R U . . .
C25 C 0.37918(9) 0.5823(2) 0.81505(14) 0.0288(5) Uani 1 1 d . . . . .
C26 C 0.34950(10) 0.5760(2) 0.87154(15) 0.0360(6) Uani 1 1 d . . . . .
H26 H 0.341302 0.640112 0.896086 0.043 Uiso 1 1 calc R U . . .
C27 C 0.33211(11) 0.4760(3) 0.89158(17) 0.0430(7) Uani 1 1 d . . . . .
H27 H 0.311595 0.471904 0.929468 0.052 Uiso 1 1 calc R U . . .
C28 C 0.34447(11) 0.3821(3) 0.85670(18) 0.0438(7) Uani 1 1 d . . . . .
H28 H 0.332396 0.313843 0.870694 0.053 Uiso 1 1 calc R U . . .
C29 C 0.37442(10) 0.3875(2) 0.80141(18) 0.0404(7) Uani 1 1 d . . . . .
H29 H 0.383076 0.322959 0.777733 0.048 Uiso 1 1 calc R U . . .
C30 C 0.39165(10) 0.4870(2) 0.78081(16) 0.0341(6) Uani 1 1 d . . . . .
H30 H 0.412205 0.490504 0.742940 0.041 Uiso 1 1 calc R U . . .
Sn1 Sn 0.500000 0.78469(2) 0.750000 0.03097(9) Uani 1 2 d S T P . .
O1 O 0.4988(3) 0.9417(3) 0.76594(18) 0.0357(13) Uani 0.5 1 d . . P A -1
Cl1 Cl 0.57297(8) 1.14576(14) 0.80361(14) 0.0569(4) Uani 0.5 1 d . . P A -1
Sn2 Sn 0.51297(2) 1.07150(3) 0.70842(2) 0.04031(12) Uani 0.5 1 d . . P A -1
Cl2 Cl 0.43702(8) 1.15981(15) 0.73920(14) 0.0594(5) Uani 0.5 1 d . . P A -1

#

loop_
_atom_site_aniso_label
_atom_site_aniso_U_11
_atom_site_aniso_U_22
_atom_site_aniso_U_33
_atom_site_aniso_U_23
_atom_site_aniso_U_13
_atom_site_aniso_U_12
S1 0.0306(3) 0.0352(4) 0.0452(4) -0.0160(3) 0.0057(3) -0.0049(3)
P1 0.0250(3) 0.0243(3) 0.0355(3) 0.0002(2) 0.0042(3) 0.0034(2)
N1 0.0288(11) 0.0273(11) 0.0308(11) -0.0013(9) 0.0035(9) 0.0050(9)
C1 0.0248(13) 0.0250(13) 0.0396(14) -0.0035(10) 0.0043(11) 0.0002(10)
P2 0.0237(3) 0.0252(3) 0.0372(3) -0.0050(2) 0.0043(3) 0.0016(2)
C2 0.0281(13) 0.0276(13) 0.0379(13) -0.0011(11) 0.0031(11) 0.0049(10)
C3 0.0351(14) 0.0276(13) 0.0438(15) -0.0025(11) -0.0001(12) 0.0058(11)
C4 0.0406(15) 0.0260(14) 0.0437(15) -0.0039(11) 0.0073(12) 0.0027(11)
C5 0.0411(16) 0.0330(15) 0.0374(14) -0.0069(11) 0.0027(12) 0.0011(12)
C6 0.0388(15) 0.0326(14) 0.0302(13) -0.0015(11) 0.0034(11) 0.0056(11)
C7 0.0275(13) 0.0334(14) 0.0326(13) -0.0039(11) 0.0032(10) 0.0037(11)
C8 0.0328(14) 0.0380(15) 0.0415(15) -0.0023(12) 0.0045(12) 0.0002(12)
C9 0.0376(16) 0.0492(18) 0.0475(16) -0.0060(14) 0.0077(13) -0.0098(14)
C10 0.0279(14) 0.065(2) 0.0436(16) -0.0063(15) 0.0018(12) 0.0008(14)
C11 0.0333(15) 0.0528(18) 0.0417(16) -0.0035(14) 0.0000(12) 0.0117(14)
C12 0.0315(14) 0.0372(15) 0.0404(15) -0.0010(12) 0.0000(11) 0.0061(12)
C13 0.0283(14) 0.0293(14) 0.0524(17) 0.0113(12) 0.0029(12) 0.0066(10)
C14 0.064(2) 0.0378(17) 0.0523(18) 0.0121(14) 0.0140(16) 0.0124(16)
C15 0.095(3) 0.046(2) 0.064(2) 0.0226(18) 0.009(2) 0.007(2)
C16 0.076(3) 0.056(2) 0.081(3) 0.037(2) -0.006(2) -0.003(2)
C17 0.062(2) 0.0341(18) 0.098(3) 0.0233(18) -0.025(2) -0.0060(16)
C18 0.0470(18) 0.0326(16) 0.067(2) 0.0103(14) -0.0138(16) -0.0015(13)
C19 0.0379(16) 0.0391(16) 0.0407(15) -0.0002(12) 0.0117(12) 0.0138(12)
C20 0.0343(16) 0.0563(19) 0.0393(15) -0.0024(14) 0.0032(12) 0.0164(14)
C21 0.0451(19) 0.080(3) 0.0463(18) 0.0039(17) 0.0050(15) 0.0326(19)
C22 0.074(3) 0.086(3) 0.061(2) 0.018(2) 0.027(2) 0.054(2)
C23 0.098(4) 0.046(2) 0.103(3) 0.022(2) 0.046(3) 0.036(2)
C24 0.060(2) 0.0407(18) 0.087(3) 0.0109(18) 0.037(2) 0.0181(16)
C25 0.0202(12) 0.0319(14) 0.0336(13) -0.0020(10) -0.0026(10) -0.0015(10)
C26 0.0279(13) 0.0430(16) 0.0366(14) -0.0060(12) -0.0004(11) -0.0033(11)
C27 0.0313(15) 0.0556(19) 0.0421(16) 0.0032(14) 0.0030(12) -0.0112(13)
C28 0.0306(15) 0.0420(17) 0.0576(18) 0.0086(14) -0.0039(13) -0.0125(12)
C29 0.0299(14) 0.0329(15) 0.0574(18) -0.0008(13) -0.0013(13) -0.0026(11)
C30 0.0248(13) 0.0326(14) 0.0449(15) -0.0020(12) 0.0024(11) -0.0003(11)
Sn1 0.02334(14) 0.01849(13) 0.05109(17) 0.000 0.00325(10) 0.000
O1 0.047(2) 0.0252(16) 0.034(4) 0.0047(14) -0.004(4) -0.005(2)
Cl1 0.0663(12) 0.0313(8) 0.0730(13) -0.0066(9) 0.0050(11) -0.0113(7)
Sn2 0.0587(3) 0.0299(2) 0.0342(2) -0.00163(14) 0.01501(18) -0.00501(16)
Cl2 0.0756(13) 0.0376(9) 0.0675(12) 0.0081(9) 0.0211(11) 0.0184(8)

#

_geom_special_details            
;
 All esds (except the esd in the dihedral angle between two l.s. planes)
 are estimated using the full covariance matrix.  The cell esds are taken
 into account individually in the estimation of esds in distances, angles
 and torsion angles; correlations between esds in cell parameters are only
 used when they are defined by crystal symmetry.  An approximate (isotropic)
 treatment of cell esds is used for estimating esds involving l.s. planes.
;
loop_
_geom_bond_atom_site_label_1
_geom_bond_atom_site_label_2
_geom_bond_distance
_geom_bond_site_symmetry_2
_geom_bond_publ_flag
S1 P2 2.0264(10) . ?
S1 Sn1 2.6712(7) . ?
P1 N1 1.664(2) . ?
P1 C1 1.700(3) . ?
P1 C7 1.812(3) . ?
P1 C13 1.815(3) . ?
N1 C2 1.478(3) . ?
N1 C6 1.478(3) . ?
C1 P2 1.723(3) . ?
C1 Sn1 2.126(3) . ?
P2 C25 1.814(3) . ?
P2 C19 1.815(3) . ?
C2 C3 1.518(4) . ?
C2 H2A 0.9900 . ?
C2 H2B 0.9900 . ?
C3 C4 1.523(4) . ?
C3 H3A 0.9900 . ?
C3 H3B 0.9900 . ?
C4 C5 1.514(4) . ?
C4 H4A 0.9900 . ?
C4 H4B 0.9900 . ?
C5 C6 1.519(4) . ?
C5 H5A 0.9900 . ?
C5 H5B 0.9900 . ?
C6 H6A 0.9900 . ?
C6 H6B 0.9900 . ?
C7 C8 1.391(4) . ?
C7 C12 1.400(4) . ?
C8 C9 1.390(4) . ?
C8 H8 0.9500 . ?
C9 C10 1.374(5) . ?
C9 H9 0.9500 . ?
C10 C11 1.376(5) . ?
C10 H10 0.9500 . ?
C11 C12 1.387(4) . ?
C11 H11 0.9500 . ?
C12 H12 0.9500 . ?
C13 C18 1.381(4) . ?
C13 C14 1.404(5) . ?
C14 C15 1.376(5) . ?
C14 H14 0.9500 . ?
C15 C16 1.381(6) . ?
C15 H15 0.9500 . ?
C16 C17 1.374(7) . ?
C16 H16 0.9500 . ?
C17 C18 1.390(5) . ?
C17 H17 0.9500 . ?
C18 H18 0.9500 . ?
C19 C24 1.385(5) . ?
C19 C20 1.399(5) . ?
C20 C21 1.394(4) . ?
C20 H20 0.9500 . ?
C21 C22 1.365(6) . ?
C21 H21 0.9500 . ?
C22 C23 1.375(7) . ?
C22 H22 0.9500 . ?
C23 C24 1.392(5) . ?
C23 H23 0.9500 . ?
C24 H24 0.9500 . ?
C25 C30 1.394(4) . ?
C25 C26 1.400(4) . ?
C26 C27 1.386(4) . ?
C26 H26 0.9500 . ?
C27 C28 1.385(5) . ?
C27 H27 0.9500 . ?
C28 C29 1.386(5) . ?
C28 H28 0.9500 . ?
C29 C30 1.382(4) . ?
C29 H29 0.9500 . ?
C30 H30 0.9500 . ?
Sn1 O1 1.954(3) . ?
O1 Sn2 1.984(4) . ?
Cl1 Sn2 2.517(2) . ?
Sn2 Cl2 2.498(2) . ?

#

loop_
_geom_angle_atom_site_label_1
_geom_angle_atom_site_label_2
_geom_angle_atom_site_label_3
_geom_angle
_geom_angle_site_symmetry_1
_geom_angle_site_symmetry_3
_geom_angle_publ_flag
P2 S1 Sn1 78.33(3) . . ?
N1 P1 C1 111.80(12) . . ?
N1 P1 C7 104.43(12) . . ?
C1 P1 C7 112.94(13) . . ?
N1 P1 C13 113.22(13) . . ?
C1 P1 C13 111.21(14) . . ?
C7 P1 C13 102.75(13) . . ?
C2 N1 C6 111.8(2) . . ?
C2 N1 P1 120.94(18) . . ?
C6 N1 P1 122.01(17) . . ?
P1 C1 P2 128.45(16) . . ?
P1 C1 Sn1 128.49(15) . . ?
P2 C1 Sn1 102.31(13) . . ?
C1 P2 C25 115.51(12) . . ?
C1 P2 C19 112.83(13) . . ?
C25 P2 C19 105.24(13) . . ?
C1 P2 S1 103.80(10) . . ?
C25 P2 S1 109.97(9) . . ?
C19 P2 S1 109.49(11) . . ?
N1 C2 C3 111.1(2) . . ?
N1 C2 H2A 109.4 . . ?
C3 C2 H2A 109.4 . . ?
N1 C2 H2B 109.4 . . ?
C3 C2 H2B 109.4 . . ?
H2A C2 H2B 108.0 . . ?
C2 C3 C4 111.9(2) . . ?
C2 C3 H3A 109.2 . . ?
C4 C3 H3A 109.2 . . ?
C2 C3 H3B 109.2 . . ?
C4 C3 H3B 109.2 . . ?
H3A C3 H3B 107.9 . . ?
C5 C4 C3 109.4(2) . . ?
C5 C4 H4A 109.8 . . ?
C3 C4 H4A 109.8 . . ?
C5 C4 H4B 109.8 . . ?
C3 C4 H4B 109.8 . . ?
H4A C4 H4B 108.2 . . ?
C4 C5 C6 110.9(2) . . ?
C4 C5 H5A 109.5 . . ?
C6 C5 H5A 109.5 . . ?
C4 C5 H5B 109.5 . . ?
C6 C5 H5B 109.5 . . ?
H5A C5 H5B 108.1 . . ?
N1 C6 C5 110.6(2) . . ?
N1 C6 H6A 109.5 . . ?
C5 C6 H6A 109.5 . . ?
N1 C6 H6B 109.5 . . ?
C5 C6 H6B 109.5 . . ?
H6A C6 H6B 108.1 . . ?
C8 C7 C12 119.0(3) . . ?
C8 C7 P1 122.2(2) . . ?
C12 C7 P1 118.9(2) . . ?
C9 C8 C7 120.0(3) . . ?
C9 C8 H8 120.0 . . ?
C7 C8 H8 120.0 . . ?
C10 C9 C8 120.5(3) . . ?
C10 C9 H9 119.8 . . ?
C8 C9 H9 119.8 . . ?
C9 C10 C11 120.2(3) . . ?
C9 C10 H10 119.9 . . ?
C11 C10 H10 119.9 . . ?
C10 C11 C12 120.2(3) . . ?
C10 C11 H11 119.9 . . ?
C12 C11 H11 119.9 . . ?
C11 C12 C7 120.2(3) . . ?
C11 C12 H12 119.9 . . ?
C7 C12 H12 119.9 . . ?
C18 C13 C14 118.9(3) . . ?
C18 C13 P1 121.1(3) . . ?
C14 C13 P1 119.5(2) . . ?
C15 C14 C13 120.1(4) . . ?
C15 C14 H14 120.0 . . ?
C13 C14 H14 120.0 . . ?
C14 C15 C16 120.4(4) . . ?
C14 C15 H15 119.8 . . ?
C16 C15 H15 119.8 . . ?
C17 C16 C15 119.9(3) . . ?
C17 C16 H16 120.0 . . ?
C15 C16 H16 120.0 . . ?
C16 C17 C18 120.2(4) . . ?
C16 C17 H17 119.9 . . ?
C18 C17 H17 119.9 . . ?
C13 C18 C17 120.4(4) . . ?
C13 C18 H18 119.8 . . ?
C17 C18 H18 119.8 . . ?
C24 C19 C20 119.3(3) . . ?
C24 C19 P2 117.1(3) . . ?
C20 C19 P2 123.4(2) . . ?
C21 C20 C19 119.8(4) . . ?
C21 C20 H20 120.1 . . ?
C19 C20 H20 120.1 . . ?
C22 C21 C20 120.1(4) . . ?
C22 C21 H21 120.0 . . ?
C20 C21 H21 120.0 . . ?
C21 C22 C23 120.7(3) . . ?
C21 C22 H22 119.7 . . ?
C23 C22 H22 119.7 . . ?
C22 C23 C24 120.2(4) . . ?
C22 C23 H23 119.9 . . ?
C24 C23 H23 119.9 . . ?
C19 C24 C23 119.9(4) . . ?
C19 C24 H24 120.0 . . ?
C23 C24 H24 120.0 . . ?
C30 C25 C26 119.1(3) . . ?
C30 C25 P2 120.0(2) . . ?
C26 C25 P2 120.8(2) . . ?
C27 C26 C25 119.8(3) . . ?
C27 C26 H26 120.1 . . ?
C25 C26 H26 120.1 . . ?
C28 C27 C26 120.4(3) . . ?
C28 C27 H27 119.8 . . ?
C26 C27 H27 119.8 . . ?
C27 C28 C29 120.1(3) . . ?
C27 C28 H28 119.9 . . ?
C29 C28 H28 119.9 . . ?
C30 C29 C28 119.8(3) . . ?
C30 C29 H29 120.1 . . ?
C28 C29 H29 120.1 . . ?
C29 C30 C25 120.7(3) . . ?
C29 C30 H30 119.7 . . ?
C25 C30 H30 119.7 . . ?
O1 Sn1 C1 114.2(3) . 2_656 ?
O1 Sn1 C1 117.3(3) . . ?
C1 Sn1 C1 127.77(14) 2_656 . ?
O1 Sn1 S1 85.81(16) . . ?
C1 Sn1 S1 101.33(8) 2_656 . ?
C1 Sn1 S1 75.14(8) . . ?
O1 Sn1 S1 101.98(16) . 2_656 ?
C1 Sn1 S1 75.14(8) 2_656 2_656 ?
C1 Sn1 S1 101.34(8) . 2_656 ?
S1 Sn1 S1 172.20(3) . 2_656 ?
Sn1 O1 Sn2 134.9(2) . . ?
O1 Sn2 Cl2 90.7(2) . . ?
O1 Sn2 Cl1 93.46(19) . . ?
Cl2 Sn2 Cl1 102.16(7) . . ?

#

loop_
_geom_torsion_atom_site_label_1
_geom_torsion_atom_site_label_2
_geom_torsion_atom_site_label_3
_geom_torsion_atom_site_label_4
_geom_torsion
_geom_torsion_site_symmetry_1
_geom_torsion_site_symmetry_2
_geom_torsion_site_symmetry_3
_geom_torsion_site_symmetry_4
_geom_torsion_publ_flag
C1 P1 N1 C2 -34.3(2) . . . . ?
C7 P1 N1 C2 -156.7(2) . . . . ?
C13 P1 N1 C2 92.3(2) . . . . ?
C1 P1 N1 C6 173.4(2) . . . . ?
C7 P1 N1 C6 51.0(2) . . . . ?
C13 P1 N1 C6 -60.0(2) . . . . ?
N1 P1 C1 P2 -107.22(19) . . . . ?
C7 P1 C1 P2 10.2(2) . . . . ?
C13 P1 C1 P2 125.14(19) . . . . ?
N1 P1 C1 Sn1 84.48(18) . . . . ?
C7 P1 C1 Sn1 -158.09(15) . . . . ?
C13 P1 C1 Sn1 -43.2(2) . . . . ?
P1 C1 P2 C25 62.6(2) . . . . ?
Sn1 C1 P2 C25 -126.71(12) . . . . ?
P1 C1 P2 C19 -58.5(2) . . . . ?
Sn1 C1 P2 C19 112.17(14) . . . . ?
P1 C1 P2 S1 -176.92(16) . . . . ?
Sn1 C1 P2 S1 -6.27(11) . . . . ?
C6 N1 C2 C3 -56.2(3) . . . . ?
P1 N1 C2 C3 148.9(2) . . . . ?
N1 C2 C3 C4 54.7(3) . . . . ?
C2 C3 C4 C5 -54.4(3) . . . . ?
C3 C4 C5 C6 55.8(3) . . . . ?
C2 N1 C6 C5 58.0(3) . . . . ?
P1 N1 C6 C5 -147.5(2) . . . . ?
C4 C5 C6 N1 -58.0(3) . . . . ?
N1 P1 C7 C8 29.1(3) . . . . ?
C1 P1 C7 C8 -92.6(2) . . . . ?
C13 P1 C7 C8 147.5(2) . . . . ?
N1 P1 C7 C12 -151.5(2) . . . . ?
C1 P1 C7 C12 86.8(2) . . . . ?
C13 P1 C7 C12 -33.1(3) . . . . ?
C12 C7 C8 C9 1.7(4) . . . . ?
P1 C7 C8 C9 -178.9(2) . . . . ?
C7 C8 C9 C10 -1.8(5) . . . . ?
C8 C9 C10 C11 0.5(5) . . . . ?
C9 C10 C11 C12 0.8(5) . . . . ?
C10 C11 C12 C7 -0.9(4) . . . . ?
C8 C7 C12 C11 -0.3(4) . . . . ?
P1 C7 C12 C11 -179.8(2) . . . . ?
N1 P1 C13 C18 -145.7(2) . . . . ?
C1 P1 C13 C18 -18.8(3) . . . . ?
C7 P1 C13 C18 102.3(3) . . . . ?
N1 P1 C13 C14 42.1(3) . . . . ?
C1 P1 C13 C14 169.0(2) . . . . ?
C7 P1 C13 C14 -69.9(3) . . . . ?
C18 C13 C14 C15 1.4(5) . . . . ?
P1 C13 C14 C15 173.8(3) . . . . ?
C13 C14 C15 C16 -0.5(6) . . . . ?
C14 C15 C16 C17 -0.5(7) . . . . ?
C15 C16 C17 C18 0.5(7) . . . . ?
C14 C13 C18 C17 -1.4(5) . . . . ?
P1 C13 C18 C17 -173.6(3) . . . . ?
C16 C17 C18 C13 0.4(6) . . . . ?
C1 P2 C19 C24 -65.1(3) . . . . ?
C25 P2 C19 C24 168.1(3) . . . . ?
S1 P2 C19 C24 49.9(3) . . . . ?
C1 P2 C19 C20 110.0(3) . . . . ?
C25 P2 C19 C20 -16.8(3) . . . . ?
S1 P2 C19 C20 -135.0(2) . . . . ?
C24 C19 C20 C21 -0.3(5) . . . . ?
P2 C19 C20 C21 -175.2(2) . . . . ?
C19 C20 C21 C22 0.8(5) . . . . ?
C20 C21 C22 C23 -1.1(6) . . . . ?
C21 C22 C23 C24 0.9(7) . . . . ?
C20 C19 C24 C23 0.0(6) . . . . ?
P2 C19 C24 C23 175.3(3) . . . . ?
C22 C23 C24 C19 -0.3(7) . . . . ?
C1 P2 C25 C30 7.0(3) . . . . ?
C19 P2 C25 C30 132.1(2) . . . . ?
S1 P2 C25 C30 -110.0(2) . . . . ?
C1 P2 C25 C26 -174.7(2) . . . . ?
C19 P2 C25 C26 -49.6(2) . . . . ?
S1 P2 C25 C26 68.2(2) . . . . ?
C30 C25 C26 C27 -1.4(4) . . . . ?
P2 C25 C26 C27 -179.7(2) . . . . ?
C25 C26 C27 C28 0.9(4) . . . . ?
C26 C27 C28 C29 0.0(4) . . . . ?
C27 C28 C29 C30 -0.5(4) . . . . ?
C28 C29 C30 C25 -0.1(4) . . . . ?
C26 C25 C30 C29 1.0(4) . . . . ?
P2 C25 C30 C29 179.3(2) . . . . ?

#

_refine_diff_density_max         0.599
_refine_diff_density_min         -1.053
_refine_diff_density_rms         0.077
######### additional information out of the cif_od #######  
_audit_creation_date             2021-05-11
_cell_oxdiff_length_a            28.0254(7)
_cell_oxdiff_length_b            12.3016(2)
_cell_oxdiff_length_c            18.6896(4)
_cell_oxdiff_angle_alpha         90.0039(16)
_cell_oxdiff_angle_beta          94.7230(19)
_cell_oxdiff_angle_gamma         89.9989(19)
_cell_oxdiff_volume              6421.5(2)
_cell_oxdiff_measurement_reflns_used 13615
loop_
_exptl_crystal_face_index_h
_exptl_crystal_face_index_k
_exptl_crystal_face_index_l
_exptl_crystal_face_perp_dist
1 0 0 0.0349
7 6 -7 0.1369
-18 0 0 0.0051
-14 -4 5 0.0514
1 -6 8 0.0925
9 5 -7 0.1302
13 4 5 0.0769
7 7 0 0.1278
13 0 8 0.0539
-7 3 -10 0.1102
3 5 9 0.0876
-2 8 3 0.1158
1 -8 -4 0.0686
-5 -2 -11 0.1060
-8 -1 11 0.0632
-14 2 8 0.0575

#

loop_
_exptl_oxdiff_crystal_face_indexfrac_h
_exptl_oxdiff_crystal_face_indexfrac_k
_exptl_oxdiff_crystal_face_indexfrac_l
_exptl_oxdiff_crystal_face_x
_exptl_oxdiff_crystal_face_y
_exptl_oxdiff_crystal_face_z
1.0000 0.0000 0.0000 -0.0081 0.0494 0.0231
7.0036 5.7386 -7.3867 -0.1289 0.6878 -0.7143
-18.1307 -0.3591 0.1618 0.1687 -0.9095 -0.3799
-14.0373 -4.1550 5.1960 0.1747 -0.9371 0.3020
0.6890 -6.0224 7.8886 0.0623 -0.3281 0.9426
8.9008 5.4740 -7.0084 -0.1431 0.7648 -0.6281
12.7018 4.1272 5.2892 -0.7747 0.5940 0.2169
7.1094 7.3448 0.0215 -0.7042 0.5389 -0.4624
12.9828 0.2040 7.7497 -0.5761 0.4425 0.6872
-6.9555 2.5903 -10.0785 0.4180 -0.0117 -0.9084
3.1527 4.6329 9.4473 -0.9851 0.0253 0.1701
-2.2083 7.7518 2.6223 -0.8167 0.0202 -0.5767
1.3699 -7.5450 -3.9257 0.8815 -0.0220 0.4716
-5.0532 -2.2740 -10.8139 0.8731 -0.0228 -0.4870
-8.1555 -1.4828 11.0203 -0.4482 -0.7316 0.5136
-13.8774 1.8354 8.0704 -0.5211 -0.8517 -0.0562

#

_oxdiff_exptl_absorpt_empirical_full_min 0.637
_oxdiff_exptl_absorpt_empirical_full_max 1.980
_oxdiff_exptl_absorpt_empirical_details 
;
Empirical correction (ABSPACK) includes:
- Absorption correction using spherical harmonics
- Frame scaling
;
_diffrn_ambient_environment      N~2~
_diffrn_source_type              'PhotonJet (Cu) X-ray Source'
_diffrn_radiation_probe          x-ray
_diffrn_radiation_monochromator  mirror
_diffrn_measurement_device       'four-circle diffractometer'
_diffrn_detector                 'Hybrid Pixel Array Detector'
_diffrn_detector_type            HyPix
_diffrn_reflns_av_sigmaI/netI    0.0395
_diffrn_orient_matrix_type       
'CrysAlisPro convention (1999,Acta A55,543-557)'
_diffrn_orient_matrix_UB_11      -0.0080846000
_diffrn_orient_matrix_UB_12      -0.0878756000
_diffrn_orient_matrix_UB_13      -0.0584814000
_diffrn_orient_matrix_UB_21      0.0494231000
_diffrn_orient_matrix_UB_22      0.0256034000
_diffrn_orient_matrix_UB_23      -0.0263666000
_diffrn_orient_matrix_UB_31      0.0231103000
_diffrn_orient_matrix_UB_32      -0.0854769000
_diffrn_orient_matrix_UB_33      0.0522109000
_diffrn_measurement_details      
;
List of Runs (angles in degrees, time in seconds):

  # Type    Start    End  Width  t~exp~   \w     \q     \k     \f   Frames
#--------------------------------------------------------------------------
  1  \w     51.00  76.00   0.50    0.52    --   47.20  63.00-127.00   50
  2  \w     90.00 174.00   0.50    2.08    --  106.49  61.00-180.00  168
  3  \w     94.00 176.00   0.50    2.08    --  106.49  63.00-127.00  164
  4  \w     95.00 178.00   0.50    2.08    --  106.49  45.00 -30.00  166
  5  \w    145.00 173.00   0.50    2.08    --  106.49  30.00 150.00   56
  6  \w    100.00 138.00   0.50    2.08    --  106.49  30.00 150.00   76
  7  \w    -66.00 -41.00   0.50    2.08    --  -86.25  63.00-127.00   50
  8  \w    -42.00 -17.00   0.50    2.08    --  -86.25  45.00   0.00   50
  9  \w    -48.00 -15.00   0.50    2.08    --  -86.25  45.00  30.00   66
 10  \w    -44.00 -19.00   0.50    2.08    --  -86.25  45.00  60.00   50
 11  \w   -116.00 -30.00   0.50    0.52    --  -47.20 -63.00  95.00  172
 12  \w   -138.00-113.00   0.50    2.08    --  -86.25 -63.00  95.00   50
 13  \w      0.00  26.00   0.50    0.52    --   47.20 -63.00  95.00   52
 14  \w     38.00  73.00   0.50    2.08    --  106.49 -61.00 150.00   70
 15  \w     38.00  71.00   0.50    2.08    --  106.49 -63.00  95.00   66
 16  \w     44.00  72.00   0.50    2.08    --  106.49 -61.00 120.00   56
 17  \w     37.00  71.00   0.50    2.08    --  106.49 -77.00   0.00   68
 18  \w     76.00 102.00   0.50    2.08    --  106.49 -77.00   0.00   52
 19  \w     38.00  68.00   0.50    2.08    --  106.49 -61.00  30.00   60
 20  \w     34.00  67.00   0.50    2.08    --  106.49 -61.00-120.00   66
 21  \w     40.00  71.00   0.50    2.08    --  106.49 -61.00-180.00   62
 22  \w     57.00  95.00   0.50    0.52    --   47.20-125.00 -90.00   76
 23  \w    -55.00  20.00   0.50    0.52    --  -47.20  63.00-127.00  150
 24  \w     -7.00  19.00   0.50    0.52    --  -47.20  19.00  30.00   52
 25  \w     72.00 105.00   0.50    2.08    --  106.49 -94.00  30.00   66
;
_diffrn_oxdiff_digest_frames     
;
0182bbb39ff2071e1bf1a5ce31b731a2df020147f7e
;
_diffrn_oxdiff_digest_hkl        
;
015e18141bd360b36006c094e6f1260d61c267
;
_reflns_odcompleteness_completeness 99.47
_reflns_odcompleteness_theta     66.97
_reflns_odcompleteness_iscentric 1
_chemical_oxdiff_formula         C30H30P2N2OSnCl


_shelx_res_file                  
;
TITL MJ-013B_auto_a.res in C2/c
    MJ-013B_auto_a_sq.res
    created by SHELXL-2019/3 at 12:55:32 on 26-Jun-2025
REM Old TITL MJ-013B_auto in C2/c
REM SHELXT solution in C2/c: R1 0.201, Rweak 0.021, Alpha 0.034
REM <I/s> 0.512 for 318 systematic absences, Orientation as input
REM Formula found by SHELXT: C66 N5 O2 P6 O1A Sn
CELL 1.54184 28.0096 12.2995 18.7039 90 94.742 90
ZERR 4 0.0003 0.0001 0.0002 0 0.001 0
LATT 7
SYMM -X,+Y,0.5-Z
SFAC C H N O P Cl Sn S
UNIT 240 240 8 4 16 8 8 8
LIST 4
L.S. 5 0   44
PLAN  9
SIZE 0.046 0.185 0.223
TEMP -173
CONF
ACTA
MORE -1
BOND $H
FMAP 2
OMIT -4 136
ACTA
REM <olex2.extras>
REM <HklSrc "%.\\MJ-013B_auto_a.hkl">
REM </olex2.extras>
ABIN
WGHT    0.052800   12.357301
FVAR       0.13760   0.56718
S1    8    0.450562    0.769914    0.865773    11.00000    0.03059    0.03516 =
         0.04517   -0.01604    0.00566   -0.00486
P1    5    0.414820    0.673487    0.627541    11.00000    0.02500    0.02427 =
         0.03548    0.00024    0.00415    0.00339
N1    3    0.435863    0.552835    0.604927    11.00000    0.02876    0.02728 =
         0.03075   -0.00130    0.00347    0.00500
C1    1    0.434445    0.708607    0.712832    11.00000    0.02482    0.02497 =
         0.03956   -0.00345    0.00431    0.00015
P2    5    0.402678    0.712002    0.787872    11.00000    0.02367    0.02517 =
         0.03719   -0.00502    0.00429    0.00161
C2    1    0.484222    0.516535    0.632520    11.00000    0.02807    0.02755 =
         0.03788   -0.00115    0.00306    0.00491
AFIX  23
H2A   2    0.492980    0.551238    0.679538    11.00000   -1.20000
H2B   2    0.507824    0.539680    0.598982    11.00000   -1.20000
AFIX   0
C3    1    0.486095    0.393795    0.640948    11.00000    0.03506    0.02757 =
         0.04383   -0.00245   -0.00007    0.00577
AFIX  23
H3A   2    0.465592    0.371784    0.679102    11.00000   -1.20000
H3B   2    0.519368    0.371411    0.655980    11.00000   -1.20000
AFIX   0
C4    1    0.469268    0.335733    0.571502    11.00000    0.04064    0.02600 =
         0.04373   -0.00386    0.00731    0.00268
AFIX  23
H4A   2    0.492000    0.349833    0.534760    11.00000   -1.20000
H4B   2    0.468182    0.256336    0.579910    11.00000   -1.20000
AFIX   0
C5    1    0.419910    0.376419    0.545153    11.00000    0.04111    0.03303 =
         0.03743   -0.00694    0.00275    0.00112
AFIX  23
H5A   2    0.396675    0.355625    0.579856    11.00000   -1.20000
H5B   2    0.409748    0.341914    0.498543    11.00000   -1.20000
AFIX   0
C6    1    0.419878    0.499210    0.536360    11.00000    0.03881    0.03256 =
         0.03018   -0.00151    0.00337    0.00556
AFIX  23
H6A   2    0.441517    0.519722    0.499331    11.00000   -1.20000
H6B   2    0.387173    0.524202    0.520099    11.00000   -1.20000
AFIX   0
C7    1    0.350295    0.658975    0.614833    11.00000    0.02751    0.03337 =
         0.03261   -0.00388    0.00323    0.00374
C8    1    0.327611    0.559532    0.622395    11.00000    0.03276    0.03803 =
         0.04150   -0.00232    0.00447    0.00016
AFIX  43
H8    2    0.345993    0.496623    0.635433    11.00000   -1.20000
AFIX   0
C9    1    0.278051    0.552179    0.610878    11.00000    0.03759    0.04922 =
         0.04748   -0.00598    0.00769   -0.00979
AFIX  43
H9    2    0.262764    0.483733    0.614770    11.00000   -1.20000
AFIX   0
C10   1    0.251011    0.643208    0.593903    11.00000    0.02786    0.06474 =
         0.04358   -0.00625    0.00179    0.00083
AFIX  43
H10   2    0.217137    0.637548    0.586510    11.00000   -1.20000
AFIX   0
C11   1    0.272868    0.742532    0.587586    11.00000    0.03328    0.05283 =
         0.04171   -0.00350    0.00002    0.01172
AFIX  43
H11   2    0.254013    0.805426    0.576457    11.00000   -1.20000
AFIX   0
C12   1    0.322366    0.751098    0.597424    11.00000    0.03145    0.03720 =
         0.04038   -0.00101   -0.00002    0.00608
AFIX  43
H12   2    0.337342    0.819648    0.592333    11.00000   -1.20000
AFIX   0
C13   1    0.426700    0.780552    0.564611    11.00000    0.02830    0.02926 =
         0.05237    0.01135    0.00294    0.00656
C14   1    0.420764    0.759608    0.490614    11.00000    0.06441    0.03777 =
         0.05234    0.01208    0.01400    0.01235
AFIX  43
H14   2    0.413690    0.688007    0.473881    11.00000   -1.20000
AFIX   0
C15   1    0.425178    0.842670    0.442281    11.00000    0.09515    0.04638 =
         0.06405    0.02258    0.00900    0.00721
AFIX  43
H15   2    0.421396    0.827971    0.392270    11.00000   -1.20000
AFIX   0
C16   1    0.435070    0.947245    0.466009    11.00000    0.07568    0.05627 =
         0.08107    0.03701   -0.00641   -0.00340
AFIX  43
H16   2    0.438307    1.004129    0.432392    11.00000   -1.20000
AFIX   0
C17   1    0.440224    0.968889    0.538323    11.00000    0.06237    0.03414 =
         0.09753    0.02329   -0.02503   -0.00603
AFIX  43
H17   2    0.446756    1.040939    0.554621    11.00000   -1.20000
AFIX   0
C18   1    0.435912    0.885747    0.587684    11.00000    0.04703    0.03261 =
         0.06728    0.01029   -0.01381   -0.00151
AFIX  43
H18   2    0.439320    0.901341    0.637591    11.00000   -1.20000
AFIX   0
C19   1    0.351231    0.802071    0.777667    11.00000    0.03789    0.03907 =
         0.04074   -0.00023    0.01166    0.01377
C20   1    0.303811    0.765171    0.771565    11.00000    0.03432    0.05629 =
         0.03931   -0.00239    0.00322    0.01644
AFIX  43
H20   2    0.297134    0.689904    0.776287    11.00000   -1.20000
AFIX   0
C21   1    0.266394    0.839133    0.758540    11.00000    0.04513    0.08038 =
         0.04625    0.00392    0.00502    0.03265
AFIX  43
H21   2    0.234158    0.814373    0.755000    11.00000   -1.20000
AFIX   0
C22   1    0.276024    0.947084    0.750868    11.00000    0.07355    0.08573 =
         0.06067    0.01756    0.02696    0.05377
AFIX  43
H22   2    0.250391    0.996911    0.741153    11.00000   -1.20000
AFIX   0
C23   1    0.322450    0.984466    0.757056    11.00000    0.09794    0.04602 =
         0.10324    0.02188    0.04622    0.03629
AFIX  43
H23   2    0.328685    1.059924    0.752263    11.00000   -1.20000
AFIX   0
C24   1    0.360330    0.912046    0.770322    11.00000    0.05970    0.04069 =
         0.08698    0.01092    0.03676    0.01812
AFIX  43
H24   2    0.392385    0.937998    0.774335    11.00000   -1.20000
AFIX   0
C25   1    0.379182    0.582340    0.815046    11.00000    0.02024    0.03188 =
         0.03360   -0.00199   -0.00258   -0.00155
C26   1    0.349504    0.576017    0.871539    11.00000    0.02792    0.04295 =
         0.03658   -0.00599   -0.00045   -0.00334
AFIX  43
H26   2    0.341302    0.640112    0.896086    11.00000   -1.20000
AFIX   0
C27   1    0.332114    0.476032    0.891578    11.00000    0.03134    0.05564 =
         0.04212    0.00322    0.00296   -0.01120
AFIX  43
H27   2    0.311595    0.471904    0.929468    11.00000   -1.20000
AFIX   0
C28   1    0.344470    0.382107    0.856698    11.00000    0.03060    0.04203 =
         0.05763    0.00863   -0.00388   -0.01254
AFIX  43
H28   2    0.332396    0.313843    0.870694    11.00000   -1.20000
AFIX   0
C29   1    0.374418    0.387485    0.801408    11.00000    0.02994    0.03288 =
         0.05744   -0.00076   -0.00127   -0.00255
AFIX  43
H29   2    0.383076    0.322959    0.777733    11.00000   -1.20000
AFIX   0
C30   1    0.391652    0.487020    0.780814    11.00000    0.02483    0.03261 =
         0.04491   -0.00202    0.00244   -0.00027
AFIX  43
H30   2    0.412205    0.490504    0.742940    11.00000   -1.20000
AFIX   0
SN1   7    0.500000    0.784689    0.750000    10.50000    0.02334    0.01849 =
         0.05109    0.00000    0.00325    0.00000
PART 0
RESI 0
PART -1
O1    4    0.498786    0.941672    0.765936    10.50000    0.04695    0.02515 =
         0.03385    0.00474   -0.00357   -0.00480
CL1   6    0.572972    1.145764    0.803613    10.50000    0.06629    0.03132 =
         0.07296   -0.00663    0.00499   -0.01125
SN2   7    0.512970    1.071501    0.708416    10.50000    0.05869    0.02990 =
         0.03419   -0.00163    0.01501   -0.00501
CL2   6    0.437023    1.159808    0.739202    10.50000    0.07557    0.03764 =
         0.06752    0.00807    0.02110    0.01838
PART 0
HKLF 4


REM  MJ-013B_auto_a.res in C2/c
REM wR2 = 0.0933, GooF = S = 1.046, Restrained GooF = 1.046 for all data
REM R1 = 0.0341 for 5483 Fo > 4sig(Fo) and 0.0360 for all 5816 data
REM 349 parameters refined using 0 restraints

END

WGHT      0.0528     12.3569

REM Highest difference peak  0.599,  deepest hole -1.053,  1-sigma level  0.077
Q1    1   0.5223  0.7761  0.7816  11.00000  0.05    0.60
Q2    1   0.4216  0.7226  0.8269  11.00000  0.05    0.51
Q3    1   0.4512  1.1555  0.7814  11.00000  0.05    0.49
Q4    1   0.4828  0.8394  0.7609  11.00000  0.05    0.45
Q5    1   0.5000  0.7091  0.7500  10.50000  0.05    0.44
Q6    1   0.4616  0.7205  0.7381  11.00000  0.05    0.41
Q7    1   0.3160  0.7563  1.0059  11.00000  0.05    0.38
Q8    1   0.5114  0.9943  0.7647  11.00000  0.05    0.37
Q9    1   0.4486  1.0781  0.7508  11.00000  0.05    0.36
;
_shelx_res_checksum              63635

_shelx_fab_file                  
;
    2    0    0   -215.06      0.00
    4    0    0      8.18      0.00
    6    0    0    113.78      0.00
    8    0    0   -103.98      0.00
   10    0    0     40.11      0.00
   12    0    0      8.60      0.00
   14    0    0    -24.81      0.00
   16    0    0     15.84      0.00
   18    0    0      1.97      0.00
   20    0    0    -12.46      0.00
   22    0    0     11.44      0.00
   24    0    0     -4.76      0.00
   26    0    0     -1.77      0.00
   28    0    0      5.71      0.00
   30    0    0     -5.90      0.00
   32    0    0      2.48      0.00
   34    0    0      1.25      0.00
    1    1    0    -57.03      0.00
    3    1    0    116.01      0.00
    5    1    0    -80.19      0.00
    7    1    0     14.00      0.00
    9    1    0     17.63      0.00
   11    1    0    -13.93      0.00
   13    1    0      1.26      0.00
   15    1    0      7.16      0.00
   17    1    0     -8.83      0.00
   19    1    0      4.22      0.00
   21    1    0      2.10      0.00
   23    1    0     -5.09      0.00
   25    1    0      4.40      0.00
   27    1    0     -2.47      0.00
   29    1    0      0.30      0.00
   31    1    0      1.86      0.00
   33    1    0     -2.47      0.00
   35    1    0      1.04      0.00
    0    2    0    -67.06      0.00
    2    2    0     48.39      0.00
    4    2    0     -8.37      0.00
    6    2    0    -24.25      0.00
    8    2    0     34.91      0.00
   10    2    0    -25.52      0.00
   12    2    0      7.08      0.00
   14    2    0      6.66      0.00
   16    2    0     -9.71      0.00
   18    2    0      6.73      0.00
   20    2    0     -2.84      0.00
   22    2    0     -0.91      0.00
   24    2    0      3.15      0.00
   26    2    0     -2.65      0.00
   28    2    0      1.12      0.00
   30    2    0     -0.45      0.00
   32    2    0      0.34      0.00
   34    2    0     -0.20      0.00
    1    3    0     22.72      0.00
    3    3    0    -41.63      0.00
    5    3    0     20.81      0.00
    7    3    0      2.15      0.00
    9    3    0     -3.63      0.00
   11    3    0     -4.41      0.00
   13    3    0      7.56      0.00
   15    3    0     -4.33      0.00
   17    3    0     -1.61      0.00
   19    3    0      5.11      0.00
   21    3    0     -3.40      0.00
   23    3    0     -0.41      0.00
   25    3    0      2.07      0.00
   27    3    0     -0.97      0.00
   29    3    0     -0.98      0.00
   31    3    0      1.77      0.00
   33    3    0     -1.13      0.00
    0    4    0      8.29      0.00
    2    4    0    -12.01      0.00
    4    4    0      9.94      0.00
    6    4    0     10.44      0.00
    8    4    0    -32.20      0.00
   10    4    0     31.75      0.00
   12    4    0    -10.35      0.00
   14    4    0    -12.34      0.00
   16    4    0     21.47      0.00
   18    4    0    -16.15      0.00
   20    4    0      4.82      0.00
   22    4    0      3.22      0.00
   24    4    0     -4.10      0.00
   26    4    0      0.48      0.00
   28    4    0      2.12      0.00
   30    4    0     -1.29      0.00
   32    4    0     -0.51      0.00
    1    5    0      4.99      0.00
    3    5    0    -11.78      0.00
    5    5    0     10.72      0.00
    7    5    0     -3.81      0.00
    9    5    0     -0.56      0.00
   11    5    0     -1.81      0.00
   13    5    0      6.01      0.00
   15    5    0     -7.01      0.00
   17    5    0      5.32      0.00
   19    5    0     -2.71      0.00
   21    5    0     -0.21      0.00
   23    5    0      2.52      0.00
   25    5    0     -3.53      0.00
   27    5    0      3.30      0.00
   29    5    0     -1.75      0.00
   33    5    0      1.62      0.00
    0    6    0    -36.91      0.00
    2    6    0     31.36      0.00
    4    6    0    -12.25      0.00
    6    6    0    -15.51      0.00
    8    6    0     32.54      0.00
   10    6    0    -26.13      0.00
   12    6    0      5.09      0.00
   14    6    0     12.88      0.00
   16    6    0    -17.59      0.00
   18    6    0      9.91      0.00
   20    6    0      1.78      0.00
   22    6    0     -8.35      0.00
   24    6    0      6.49      0.00
   26    6    0      0.18      0.00
   28    6    0     -5.05      0.00
   30    6    0      4.62      0.00
   32    6    0     -1.40      0.00
    1    7    0     -2.09      0.00
    3    7    0      0.55      0.00
    5    7    0      7.71      0.00
    7    7    0    -10.52      0.00
    9    7    0      1.66      0.00
   11    7    0      9.96      0.00
   13    7    0    -12.95      0.00
   15    7    0      6.44      0.00
   17    7    0      2.11      0.00
   19    7    0     -6.38      0.00
   21    7    0      5.26      0.00
   23    7    0     -1.11      0.00
   25    7    0     -2.01      0.00
   27    7    0      1.38      0.00
   29    7    0      1.14      0.00
    0    8    0     22.29      0.00
    2    8    0    -15.83      0.00
    4    8    0      1.71      0.00
    6    8    0      9.08      0.00
    8    8    0    -10.45      0.00
   10    8    0      6.08      0.00
   12    8    0     -2.20      0.00
   14    8    0      0.03      0.00
   16    8    0      1.44      0.00
   18    8    0     -1.49      0.00
   20    8    0      0.18      0.00
   22    8    0      0.63      0.00
   24    8    0     -0.41      0.00
   26    8    0      0.09      0.00
   28    8    0      0.20      0.00
    1    9    0      2.80      0.00
    3    9    0     -4.20      0.00
    5    9    0     -0.71      0.00
    7    9    0      6.09      0.00
    9    9    0     -7.27      0.00
   11    9    0      4.45      0.00
   13    9    0      0.39      0.00
   15    9    0     -4.44      0.00
   17    9    0      4.88      0.00
   19    9    0     -2.06      0.00
   21    9    0     -0.77      0.00
   23    9    0      1.50      0.00
   25    9    0     -0.88      0.00
   27    9    0      0.27      0.00
    0   10    0    -23.31      0.00
    2   10    0     13.51      0.00
    4   10    0      5.75      0.00
    6   10    0    -16.79      0.00
    8   10    0     13.75      0.00
   10   10    0     -3.73      0.00
   12   10    0     -4.72      0.00
   14   10    0      7.65      0.00
   16   10    0     -5.01      0.00
   18   10    0      0.01      0.00
   20   10    0      2.90      0.00
   22   10    0     -2.36      0.00
   24   10    0      0.75      0.00
   26   10    0      0.04      0.00
    1   11    0      4.68      0.00
    3   11    0     -9.46      0.00
    5   11    0      5.96      0.00
    7   11    0      0.19      0.00
    9   11    0     -2.28      0.00
   11   11    0      0.16      0.00
   13   11    0      1.98      0.00
   15   11    0     -1.92      0.00
   17   11    0      0.47      0.00
   19   11    0      0.98      0.00
   21   11    0     -1.49      0.00
   23   11    0      0.93      0.00
    0   12    0      5.14      0.00
    2   12    0     -3.35      0.00
    4   12    0     -0.78      0.00
    6   12    0      4.92      0.00
    8   12    0     -7.11      0.00
   10   12    0      5.67      0.00
   12   12    0     -0.62      0.00
   14   12    0     -4.61      0.00
   16   12    0      6.02      0.00
   18   12    0     -3.48      0.00
   20   12    0      0.28      0.00
   22   12    0      1.15      0.00
    1   13    0     -2.29      0.00
    3   13    0      4.83      0.00
    5   13    0     -3.52      0.00
    7   13    0      0.13      0.00
    9   13    0      2.85      0.00
   11   13    0     -4.01      0.00
   13   13    0      2.72      0.00
   15   13    0      0.18      0.00
   17   13    0     -2.25      0.00
   19   13    0      1.96      0.00
    0   14    0      0.21      0.00
    2   14    0      0.46      0.00
    4   14    0     -1.84      0.00
    6   14    0      2.43      0.00
    8   14    0     -1.11      0.00
   10   14    0     -1.42      0.00
   12   14    0      3.12      0.00
   14   14    0     -2.74      0.00
    3   15    0      1.13      0.00
    5   15    0     -1.14      0.00
    7   15    0      0.15      0.00
  -35    1    1     -1.19      0.00
  -33    1    1     -0.71      0.00
  -31    1    1      3.23      0.00
  -29    1    1     -3.61      0.00
  -27    1    1      1.35      0.00
  -25    1    1      2.17      0.00
  -23    1    1     -5.59      0.00
  -21    1    1      7.43      0.00
  -19    1    1     -4.32      0.00
  -17    1    1     -5.55      0.00
  -15    1    1     14.92      0.00
  -13    1    1    -10.76      0.00
  -11    1    1    -12.98      0.00
   -9    1    1     48.13      0.00
   -7    1    1    -63.63      0.00
   -5    1    1     11.38      0.00
   -3    1    1    110.89      0.00
   -1    1    1   -207.85      0.00
    1    1    1    174.31      0.00
    3    1    1    -35.21      0.00
    5    1    1    -81.70      0.00
    7    1    1    102.32      0.00
    9    1    1    -58.89      0.00
   11    1    1     10.04      0.00
   13    1    1     17.05      0.00
   15    1    1    -19.72      0.00
   17    1    1      7.49      0.00
   19    1    1      4.78      0.00
   21    1    1     -8.89      0.00
   23    1    1      6.37      0.00
   25    1    1     -1.62      0.00
   27    1    1     -2.22      0.00
   29    1    1      3.55      0.00
   31    1    1     -2.37      0.00
   33    1    1      0.15      0.00
  -34    2    1      0.66      0.00
  -32    2    1      0.27      0.00
  -30    2    1     -1.89      0.00
  -28    2    1      2.08      0.00
  -26    2    1     -1.48      0.00
  -24    2    1      2.12      0.00
  -22    2    1     -3.19      0.00
  -20    2    1      1.10      0.00
  -18    2    1      5.23      0.00
  -16    2    1    -11.19      0.00
  -14    2    1     11.02      0.00
  -12    2    1     -2.50      0.00
  -10    2    1     -9.38      0.00
   -8    2    1      3.85      0.00
   -6    2    1     39.05      0.00
   -4    2    1    -87.20      0.00
   -2    2    1     65.80      0.00
    0    2    1     34.69      0.00
    2    2    1   -118.02      0.00
    4    2    1    105.24      0.00
    6    2    1    -33.70      0.00
    8    2    1    -15.90      0.00
   10    2    1     21.57      0.00
   12    2    1     -8.64      0.00
   14    2    1     -3.25      0.00
   16    2    1      8.18      0.00
   18    2    1     -4.88      0.00
   20    2    1     -2.39      0.00
   22    2    1      6.81      0.00
   24    2    1     -6.13      0.00
   26    2    1      2.95      0.00
   28    2    1     -0.12      0.00
   30    2    1     -1.66      0.00
   32    2    1      2.31      0.00
   34    2    1     -1.52      0.00
  -33    3    1     -1.34      0.00
  -31    3    1      0.74      0.00
  -29    3    1      0.69      0.00
  -27    3    1     -0.69      0.00
  -25    3    1     -0.52      0.00
  -23    3    1     -0.42      0.00
  -21    3    1      5.04      0.00
  -19    3    1    -10.71      0.00
  -17    3    1     13.10      0.00
  -15    3    1     -7.95      0.00
  -13    3    1     -6.35      0.00
  -11    3    1     22.31      0.00
   -9    3    1    -24.89      0.00
   -7    3    1      9.63      0.00
   -5    3    1      6.19      0.00
   -3    3    1     -4.97      0.00
   -1    3    1     -4.87      0.00
    1    3    1      3.42      0.00
    3    3    1      6.67      0.00
    5    3    1     -5.12      0.00
    7    3    1    -10.98      0.00
    9    3    1     22.02      0.00
   11    3    1    -15.48      0.00
   13    3    1     -0.22      0.00
   15    3    1     11.84      0.00
   17    3    1    -15.22      0.00
   19    3    1     11.80      0.00
   21    3    1     -3.99      0.00
   23    3    1     -3.60      0.00
   25    3    1      6.37      0.00
   27    3    1     -4.78      0.00
   29    3    1      2.47      0.00
   31    3    1     -0.91      0.00
   33    3    1     -0.27      0.00
  -32    4    1     -2.40      0.00
  -30    4    1      0.60      0.00
  -28    4    1      3.14      0.00
  -26    4    1     -6.12      0.00
  -24    4    1      5.41      0.00
  -22    4    1     -0.01      0.00
  -20    4    1     -6.93      0.00
  -18    4    1      9.39      0.00
  -16    4    1     -4.75      0.00
  -14    4    1     -3.94      0.00
  -12    4    1     10.44      0.00
  -10    4    1     -7.06      0.00
   -8    4    1     -7.10      0.00
   -6    4    1     18.03      0.00
   -4    4    1    -12.82      0.00
   -2    4    1      0.02      0.00
    0    4    1      5.80      0.00
    2    4    1     -7.11      0.00
    4    4    1     10.26      0.00
    6    4    1     -9.47      0.00
    8    4    1      1.42      0.00
   10    4    1      5.33      0.00
   12    4    1     -4.56      0.00
   14    4    1     -0.89      0.00
   16    4    1      6.14      0.00
   18    4    1     -7.27      0.00
   20    4    1      2.97      0.00
   22    4    1      2.84      0.00
   24    4    1     -5.36      0.00
   26    4    1      4.16      0.00
   28    4    1     -1.18      0.00
   30    4    1     -1.64      0.00
   32    4    1      2.56      0.00
  -33    5    1     -0.18      0.00
  -29    5    1     -7.64      0.00
  -27    5    1      5.75      0.00
  -25    5    1      2.16      0.00
  -23    5    1     -8.89      0.00
  -21    5    1      6.51      0.00
  -19    5    1      6.05      0.00
  -17    5    1    -19.89      0.00
  -15    5    1     21.26      0.00
  -13    5    1     -2.55      0.00
  -11    5    1    -27.75      0.00
   -9    5    1     45.28      0.00
   -7    5    1    -30.27      0.00
   -5    5    1     -6.31      0.00
   -3    5    1     32.79      0.00
   -1    5    1    -36.23      0.00
    1    5    1     28.28      0.00
    3    5    1    -14.46      0.00
    5    5    1     -9.39      0.00
    7    5    1     32.88      0.00
    9    5    1    -35.72      0.00
   11    5    1     15.23      0.00
   13    5    1     10.74      0.00
   15    5    1    -23.79      0.00
   17    5    1     18.99      0.00
   19    5    1     -4.75      0.00
   21    5    1     -6.64      0.00
   23    5    1      8.92      0.00
   25    5    1     -4.03      0.00
   27    5    1     -1.92      0.00
   29    5    1      3.81      0.00
   31    5    1     -1.76      0.00
   33    5    1     -0.33      0.00
  -30    6    1      2.75      0.00
  -28    6    1     -1.49      0.00
  -26    6    1     -1.16      0.00
  -24    6    1      1.68      0.00
  -22    6    1      0.54      0.00
  -20    6    1     -2.91      0.00
  -18    6    1      1.91      0.00
  -16    6    1      4.61      0.00
  -14    6    1    -13.35      0.00
  -12    6    1     15.33      0.00
  -10    6    1     -5.91      0.00
   -8    6    1     -6.70      0.00
   -6    6    1     10.03      0.00
   -4    6    1     -3.62      0.00
   -2    6    1     -1.20      0.00
    0    6    1     -1.69      0.00
    2    6    1      5.45      0.00
    4    6    1     -2.78      0.00
    6    6    1     -2.29      0.00
    8    6    1      0.99      0.00
   10    6    1      6.58      0.00
   12    6    1    -11.40      0.00
   14    6    1      7.95      0.00
   16    6    1     -0.48      0.00
   18    6    1     -4.31      0.00
   20    6    1      4.73      0.00
   22    6    1     -2.59      0.00
   24    6    1      0.08      0.00
   26    6    1      0.73      0.00
   28    6    1      0.29      0.00
   30    6    1     -0.95      0.00
   32    6    1      0.32      0.00
  -29    7    1      3.26      0.00
  -27    7    1     -1.16      0.00
  -25    7    1     -2.79      0.00
  -23    7    1      5.29      0.00
  -19    7    1     -2.24      0.00
  -17    7    1      6.36      0.00
  -15    7    1     -5.30      0.00
  -13    7    1     -0.42      0.00
  -11    7    1      8.32      0.00
   -9    7    1    -13.75      0.00
   -7    7    1      9.73      0.00
   -5    7    1      4.81      0.00
   -3    7    1    -20.47      0.00
   -1    7    1     27.31      0.00
    1    7    1    -23.10      0.00
    3    7    1      9.96      0.00
    5    7    1      7.13      0.00
    7    7    1    -18.85      0.00
    9    7    1     18.63      0.00
   11    7    1     -9.33      0.00
   13    7    1     -1.57      0.00
   15    7    1      8.50      0.00
   17    7    1     -8.75      0.00
   19    7    1      3.63      0.00
   21    7    1      1.63      0.00
   23    7    1     -3.17      0.00
   25    7    1      1.62      0.00
   27    7    1      0.48      0.00
   29    7    1     -1.31      0.00
  -28    8    1     -0.63      0.00
  -26    8    1      1.72      0.00
  -24    8    1     -0.05      0.00
  -22    8    1     -3.36      0.00
  -20    8    1      4.28      0.00
  -18    8    1     -0.68      0.00
  -16    8    1     -4.66      0.00
  -14    8    1      7.17      0.00
  -12    8    1     -4.07      0.00
  -10    8    1     -3.79      0.00
   -8    8    1     10.51      0.00
   -6    8    1     -8.57      0.00
   -4    8    1     -0.82      0.00
   -2    8    1      6.30      0.00
    0    8    1     -2.07      0.00
    2    8    1     -3.22      0.00
    4    8    1      0.53      0.00
    6    8    1      6.07      0.00
    8    8    1     -7.27      0.00
   10    8    1      1.55      0.00
   12    8    1      5.01      0.00
   14    8    1     -6.86      0.00
   16    8    1      3.72      0.00
   18    8    1      0.81      0.00
   20    8    1     -3.32      0.00
   22    8    1      2.93      0.00
   24    8    1     -1.04      0.00
   26    8    1     -0.22      0.00
   28    8    1      0.07      0.00
  -27    9    1     -0.15      0.00
  -25    9    1     -0.17      0.00
  -23    9    1     -0.07      0.00
  -21    9    1      1.59      0.00
  -19    9    1     -2.78      0.00
  -17    9    1      1.90      0.00
  -15    9    1      0.65      0.00
  -13    9    1     -2.79      0.00
  -11    9    1      1.38      0.00
   -9    9    1      5.06      0.00
   -7    9    1    -11.44      0.00
   -5    9    1      8.25      0.00
   -3    9    1      6.31      0.00
   -1    9    1    -20.08      0.00
    1    9    1     19.10      0.00
    3    9    1     -3.70      0.00
    5    9    1    -11.94      0.00
    7    9    1     15.66      0.00
    9    9    1     -8.42      0.00
   11    9    1     -0.39      0.00
   13    9    1      4.50      0.00
   15    9    1     -4.27      0.00
   17    9    1      2.14      0.00
   19    9    1      0.13      0.00
   21    9    1     -1.12      0.00
   23    9    1      0.65      0.00
   25    9    1     -0.04      0.00
   27    9    1     -0.12      0.00
  -26   10    1      0.88      0.00
  -24   10    1     -0.75      0.00
  -22   10    1     -0.88      0.00
  -20   10    1      3.26      0.00
  -18   10    1     -3.87      0.00
  -16   10    1      0.88      0.00
  -14   10    1      3.85      0.00
  -12   10    1     -6.04      0.00
  -10   10    1      4.28      0.00
   -8   10    1     -1.61      0.00
   -6   10    1      0.57      0.00
   -4   10    1     -0.53      0.00
   -2   10    1      0.31      0.00
    0   10    1      0.48      0.00
    2   10    1     -1.92      0.00
    4   10    1      3.08      0.00
    6   10    1     -2.74      0.00
    8   10    1      1.91      0.00
   10   10    1     -2.22      0.00
   12   10    1      2.25      0.00
   14   10    1      0.03      0.00
   16   10    1     -2.92      0.00
   18   10    1      3.34      0.00
   20   10    1     -1.43      0.00
   22   10    1     -0.32      0.00
   24   10    1      0.64      0.00
   26   10    1     -0.14      0.00
  -23   11    1      1.79      0.00
  -21   11    1     -1.97      0.00
  -19   11    1     -0.60      0.00
  -17   11    1      5.01      0.00
  -15   11    1     -6.89      0.00
  -13   11    1      3.54      0.00
  -11   11    1      3.10      0.00
   -9   11    1     -9.70      0.00
   -7   11    1     13.04      0.00
   -5   11    1     -8.76      0.00
   -3   11    1     -3.66      0.00
   -1   11    1     14.91      0.00
    1   11    1    -13.86      0.00
    3   11    1      1.43      0.00
    5   11    1     10.83      0.00
    7   11    1    -14.39      0.00
    9   11    1      9.29      0.00
   11   11    1      0.20      0.00
   13   11    1     -8.50      0.00
   15   11    1     10.23      0.00
   17   11    1     -4.88      0.00
   21   11    1      3.64      0.00
   23   11    1     -1.90      0.00
  -22   12    1      0.05      0.00
  -20   12    1      0.79      0.00
  -18   12    1     -1.36      0.00
  -16   12    1      0.95      0.00
  -14   12    1     -0.22      0.00
  -12   12    1     -0.49      0.00
  -10   12    1      1.60      0.00
   -8   12    1     -1.34      0.00
   -6   12    1     -3.08      0.00
   -4   12    1      8.86      0.00
   -2   12    1     -8.20      0.00
    0   12    1     -0.76      0.00
    2   12    1      9.52      0.00
    4   12    1     -9.54      0.00
    6   12    1      2.24      0.00
    8   12    1      4.83      0.00
   10   12    1     -6.93      0.00
   12   12    1      4.31      0.00
   14   12    1      0.44      0.00
   16   12    1     -3.85      0.00
   18   12    1      3.38      0.00
   20   12    1     -0.26      0.00
   22   12    1     -1.78      0.00
  -19   13    1      1.23      0.00
  -17   13    1     -0.97      0.00
  -15   13    1      0.46      0.00
  -13   13    1      0.90      0.00
  -11   13    1     -2.44      0.00
   -9   13    1      2.23      0.00
   -7   13    1     -0.12      0.00
   -5   13    1     -1.42      0.00
   -3   13    1      0.68      0.00
   -1   13    1      0.80      0.00
    1   13    1     -0.45      0.00
    3   13    1     -1.49      0.00
    5   13    1      2.16      0.00
    7   13    1      0.03      0.00
    9   13    1     -2.98      0.00
   11   13    1      3.59      0.00
   13   13    1     -1.45      0.00
   15   13    1     -1.32      0.00
   17   13    1      2.61      0.00
   19   13    1     -1.93      0.00
  -12   14    1      0.49      0.00
  -10   14    1      0.26      0.00
   -8   14    1     -0.67      0.00
   -6   14    1      0.09      0.00
   -4   14    1      0.63      0.00
   -2   14    1     -0.54      0.00
    0   14    1     -0.07      0.00
    2   14    1      0.39      0.00
    4   14    1     -0.26      0.00
    6   14    1      0.26      0.00
    8   14    1     -0.75      0.00
   10   14    1      1.25      0.00
   12   14    1     -1.03      0.00
   14   14    1      0.18      0.00
   -7   15    1     -0.60      0.00
   -5   15    1      0.55      0.00
   -3   15    1     -1.27      0.00
   -1   15    1      2.04      0.00
    1   15    1     -1.81      0.00
  -34    0    2     -0.52      0.00
  -32    0    2      4.16      0.00
  -30    0    2     -5.30      0.00
  -28    0    2      2.94      0.00
  -26    0    2      0.90      0.00
  -24    0    2     -5.11      0.00
  -22    0    2      8.96      0.00
  -20    0    2     -9.08      0.00
  -18    0    2      1.05      0.00
  -16    0    2     12.42      0.00
  -14    0    2    -19.14      0.00
  -12    0    2      7.45      0.00
  -10    0    2     23.65      0.00
   -8    0    2    -53.09      0.00
   -6    0    2     28.96      0.00
   -4    0    2     83.23      0.00
   -2    0    2   -213.58      0.00
    0    0    2    222.90      0.00
    2    0    2    -77.51      0.00
    4    0    2    -90.95      0.00
    6    0    2    149.47      0.00
    8    0    2   -101.66      0.00
   10    0    2     28.38      0.00
   12    0    2     18.70      0.00
   14    0    2    -30.91      0.00
   16    0    2     17.66      0.00
   18    0    2      2.35      0.00
   20    0    2    -12.44      0.00
   22    0    2     10.08      0.00
   24    0    2     -2.52      0.00
   26    0    2     -3.55      0.00
   28    0    2      5.59      0.00
   30    0    2     -4.09      0.00
   32    0    2      1.06      0.00
   34    0    2      0.94      0.00
  -35    1    2      0.51      0.00
  -33    1    2     -0.35      0.00
  -31    1    2     -1.27      0.00
  -29    1    2      2.27      0.00
  -27    1    2     -1.96      0.00
  -25    1    2      1.73      0.00
  -23    1    2     -1.60      0.00
  -21    1    2     -0.33      0.00
  -19    1    2      4.69      0.00
  -17    1    2     -9.07      0.00
  -15    1    2      9.67      0.00
  -13    1    2     -3.87      0.00
  -11    1    2     -6.53      0.00
   -9    1    2      8.58      0.00
   -7    1    2     15.76      0.00
   -5    1    2    -55.20      0.00
   -3    1    2     56.39      0.00
    1    1    2    -93.58      0.00
    3    1    2    108.83      0.00
    5    1    2    -53.37      0.00
    7    1    2     -6.83      0.00
    9    1    2     27.99      0.00
   11    1    2    -19.53      0.00
   13    1    2      4.25      0.00
   15    1    2      6.58      0.00
   17    1    2     -8.49      0.00
   19    1    2      2.25      0.00
   21    1    2      5.08      0.00
   23    1    2     -7.18      0.00
   25    1    2      4.18      0.00
   27    1    2      0.03      0.00
   29    1    2     -2.66      0.00
   31    1    2      3.14      0.00
   33    1    2     -2.03      0.00
  -34    2    2     -0.62      0.00
  -32    2    2     -0.41      0.00
  -30    2    2      1.57      0.00
  -28    2    2     -1.48      0.00
  -26    2    2      0.49      0.00
  -24    2    2     -0.38      0.00
  -22    2    2      1.21      0.00
  -20    2    2     -2.00      0.00
  -18    2    2      3.58      0.00
  -16    2    2     -5.34      0.00
  -14    2    2      2.01      0.00
  -12    2    2      7.93      0.00
  -10    2    2    -16.25      0.00
   -8    2    2     14.56      0.00
   -6    2    2     -1.29      0.00
   -4    2    2    -21.44      0.00
   -2    2    2     43.60      0.00
    0    2    2    -45.77      0.00
    2    2    2     20.07      0.00
    4    2    2     15.54      0.00
    6    2    2    -36.78      0.00
    8    2    2     35.83      0.00
   10    2    2    -19.55      0.00
   12    2    2     -0.03      0.00
   14    2    2     11.98      0.00
   16    2    2    -13.22      0.00
   18    2    2      8.38      0.00
   20    2    2     -1.90      0.00
   22    2    2     -3.95      0.00
   24    2    2      6.58      0.00
   26    2    2     -5.10      0.00
   28    2    2      1.89      0.00
   30    2    2      0.56      0.00
   32    2    2     -1.38      0.00
   34    2    2      0.81      0.00
  -33    3    2     -2.17      0.00
  -31    3    2      2.82      0.00
  -29    3    2     -0.63      0.00
  -27    3    2     -3.69      0.00
  -25    3    2      5.69      0.00
  -23    3    2     -1.88      0.00
  -21    3    2     -4.76      0.00
  -19    3    2      6.17      0.00
  -17    3    2      1.10      0.00
  -15    3    2    -11.56      0.00
  -13    3    2     17.16      0.00
  -11    3    2    -11.53      0.00
   -9    3    2     -4.75      0.00
   -7    3    2     14.42      0.00
   -5    3    2     -1.30      0.00
   -3    3    2    -15.09      0.00
   -1    3    2      1.29      0.00
    1    3    2     31.12      0.00
    3    3    2    -39.01      0.00
    5    3    2     15.76      0.00
    7    3    2      6.39      0.00
    9    3    2    -10.15      0.00
   11    3    2      5.04      0.00
   13    3    2     -0.87      0.00
   15    3    2     -0.36      0.00
   17    3    2     -1.18      0.00
   19    3    2      3.24      0.00
   21    3    2     -3.30      0.00
   23    3    2      1.62      0.00
   25    3    2      0.24      0.00
   27    3    2     -1.01      0.00
   29    3    2      0.43      0.00
   31    3    2      0.25      0.00
   33    3    2     -0.17      0.00
  -32    4    2      1.03      0.00
  -30    4    2     -5.49      0.00
  -28    4    2      7.87      0.00
  -26    4    2     -4.18      0.00
  -24    4    2     -2.70      0.00
  -22    4    2      4.93      0.00
  -20    4    2      1.97      0.00
  -18    4    2    -13.12      0.00
  -16    4    2     16.99      0.00
  -14    4    2     -5.08      0.00
  -12    4    2    -19.47      0.00
  -10    4    2     39.26      0.00
   -8    4    2    -34.14      0.00
   -6    4    2      5.63      0.00
   -4    4    2     18.89      0.00
   -2    4    2    -20.89      0.00
    0    4    2     12.97      0.00
    2    4    2    -10.12      0.00
    4    4    2      4.63      0.00
    6    4    2     11.21      0.00
    8    4    2    -23.92      0.00
   10    4    2     18.64      0.00
   12    4    2     -0.39      0.00
   14    4    2    -15.24      0.00
   16    4    2     19.37      0.00
   18    4    2    -13.21      0.00
   20    4    2      2.64      0.00
   22    4    2      6.13      0.00
   24    4    2     -8.91      0.00
   26    4    2      5.89      0.00
   28    4    2     -1.47      0.00
   30    4    2     -0.70      0.00
   32    4    2      0.94      0.00
  -29    5    2     -3.32      0.00
  -27    5    2      3.32      0.00
  -25    5    2     -1.18      0.00
  -23    5    2     -1.57      0.00
  -21    5    2      3.63      0.00
  -19    5    2     -4.80      0.00
  -17    5    2      5.67      0.00
  -15    5    2     -6.10      0.00
  -13    5    2      4.48      0.00
  -11    5    2     -1.09      0.00
   -9    5    2      0.10      0.00
   -7    5    2     -3.01      0.00
   -5    5    2      4.25      0.00
   -3    5    2      0.80      0.00
   -1    5    2     -8.93      0.00
    1    5    2     14.25      0.00
    3    5    2    -13.92      0.00
    5    5    2      8.24      0.00
    7    5    2     -1.22      0.00
    9    5    2     -1.55      0.00
   11    5    2     -0.43      0.00
   13    5    2      2.82      0.00
   15    5    2     -3.39      0.00
   17    5    2      2.48      0.00
   19    5    2      0.13      0.00
   21    5    2     -3.32      0.00
   23    5    2      4.22      0.00
   25    5    2     -2.62      0.00
   27    5    2      0.65      0.00
   29    5    2      0.79      0.00
  -30    6    2      6.76      0.00
  -28    6    2     -6.45      0.00
  -26    6    2     -0.15      0.00
  -24    6    2      7.98      0.00
  -22    6    2     -9.43      0.00
  -20    6    2      1.87      0.00
  -18    6    2      9.54      0.00
  -16    6    2    -15.54      0.00
  -14    6    2      9.04      0.00
  -12    6    2      9.41      0.00
  -10    6    2    -27.18      0.00
   -8    6    2     25.18      0.00
   -6    6    2      0.63      0.00
   -4    6    2    -28.97      0.00
   -2    6    2     37.88      0.00
    0    6    2    -28.58      0.00
    2    6    2     12.59      0.00
    4    6    2      6.30      0.00
    6    6    2    -23.92      0.00
    8    6    2     29.34      0.00
   10    6    2    -17.82      0.00
   12    6    2     -1.82      0.00
   14    6    2     16.20      0.00
   16    6    2    -17.56      0.00
   18    6    2      8.06      0.00
   20    6    2      2.89      0.00
   22    6    2     -7.66      0.00
   24    6    2      5.85      0.00
   26    6    2     -1.36      0.00
   28    6    2     -1.82      0.00
   30    6    2      1.79      0.00
   32    6    2     -0.05      0.00
  -29    7    2      0.44      0.00
  -27    7    2      3.06      0.00
  -25    7    2     -3.81      0.00
  -23    7    2     -0.05      0.00
  -21    7    2      4.58      0.00
  -19    7    2     -4.86      0.00
  -17    7    2     -0.64      0.00
  -15    7    2      9.44      0.00
  -13    7    2    -14.78      0.00
  -11    7    2      8.80      0.00
   -9    7    2      7.17      0.00
   -7    7    2    -18.37      0.00
   -5    7    2     12.93      0.00
   -3    7    2      1.01      0.00
   -1    7    2     -6.62      0.00
    1    7    2      2.15      0.00
    3    7    2      0.97      0.00
    5    7    2      1.59      0.00
    7    7    2     -3.00      0.00
    9    7    2     -1.34      0.00
   11    7    2      6.96      0.00
   13    7    2     -7.14      0.00
   15    7    2      1.59      0.00
   17    7    2      4.17      0.00
   19    7    2     -6.01      0.00
   21    7    2      4.31      0.00
   23    7    2     -1.13      0.00
   25    7    2     -1.41      0.00
   27    7    2      1.70      0.00
   29    7    2     -0.38      0.00
  -28    8    2      0.05      0.00
  -26    8    2      0.77      0.00
  -24    8    2     -1.65      0.00
  -22    8    2      2.69      0.00
  -20    8    2     -2.84      0.00
  -18    8    2      1.92      0.00
  -16    8    2     -1.12      0.00
  -14    8    2      0.21      0.00
  -12    8    2      1.36      0.00
  -10    8    2     -1.28      0.00
   -8    8    2     -1.61      0.00
   -6    8    2      2.41      0.00
   -4    8    2      3.86      0.00
   -2    8    2    -13.57      0.00
    0    8    2     17.35      0.00
    2    8    2    -10.32      0.00
    4    8    2     -3.16      0.00
    6    8    2     13.51      0.00
    8    8    2    -14.64      0.00
   10    8    2      8.63      0.00
   12    8    2     -1.31      0.00
   14    8    2     -4.03      0.00
   16    8    2      6.35      0.00
   18    8    2     -5.17      0.00
   20    8    2      2.10      0.00
   22    8    2     -0.01      0.00
   24    8    2     -0.48      0.00
   26    8    2      0.51      0.00
   28    8    2     -0.46      0.00
  -27    9    2      0.14      0.00
  -25    9    2     -0.32      0.00
  -23    9    2      0.67      0.00
  -21    9    2     -0.32      0.00
  -19    9    2     -1.33      0.00
  -17    9    2      2.52      0.00
  -15    9    2     -0.77      0.00
  -13    9    2     -3.22      0.00
  -11    9    2      6.28      0.00
   -9    9    2     -6.34      0.00
   -7    9    2      2.75      0.00
   -5    9    2      3.31      0.00
   -3    9    2     -6.84      0.00
   -1    9    2      3.58      0.00
    1    9    2      2.55      0.00
    3    9    2     -3.76      0.00
    5    9    2     -0.89      0.00
    7    9    2      5.52      0.00
    9    9    2     -5.75      0.00
   11    9    2      1.85      0.00
   13    9    2      3.28      0.00
   15    9    2     -6.17      0.00
   17    9    2      5.00      0.00
   19    9    2     -1.34      0.00
   21    9    2     -1.59      0.00
   23    9    2      2.10      0.00
   25    9    2     -1.02      0.00
   27    9    2      0.00      0.00
  -26   10    2     -0.39      0.00
  -24   10    2      0.59      0.00
  -22   10    2     -1.39      0.00
  -20   10    2      2.22      0.00
  -18   10    2     -1.15      0.00
  -16   10    2     -1.76      0.00
  -14   10    2      3.90      0.00
  -12   10    2     -2.62      0.00
  -10   10    2     -3.21      0.00
   -8   10    2     11.16      0.00
   -6   10    2    -13.06      0.00
   -4   10    2      2.12      0.00
   -2   10    2     14.91      0.00
    0   10    2    -21.21      0.00
    2   10    2      9.51      0.00
    4   10    2      9.24      0.00
    6   10    2    -18.98      0.00
    8   10    2     14.25      0.00
   10   10    2     -1.69      0.00
   12   10    2     -8.63      0.00
   14   10    2     10.96      0.00
   16   10    2     -6.11      0.00
   18   10    2     -0.69      0.00
   20   10    2      4.14      0.00
   22   10    2     -3.22      0.00
   24   10    2      0.99      0.00
   26   10    2      0.07      0.00
  -23   11    2      0.34      0.00
  -21   11    2     -1.76      0.00
  -19   11    2      2.19      0.00
  -17   11    2     -0.09      0.00
  -15   11    2     -3.84      0.00
  -13   11    2      5.98      0.00
  -11   11    2     -3.29      0.00
   -9   11    2     -1.41      0.00
   -7   11    2      1.68      0.00
   -5   11    2      3.35      0.00
   -3   11    2     -6.52      0.00
   -1   11    2      2.15      0.00
    1   11    2      6.16      0.00
    3   11    2     -9.90      0.00
    5   11    2      5.61      0.00
    7   11    2      1.90      0.00
    9   11    2     -5.57      0.00
   11   11    2      3.48      0.00
   13   11    2      0.64      0.00
   15   11    2     -2.79      0.00
   17   11    2      2.18      0.00
   19   11    2     -0.26      0.00
   21   11    2     -1.19      0.00
   23   11    2      1.34      0.00
  -22   12    2     -0.41      0.00
  -20   12    2      0.86      0.00
  -18   12    2     -2.37      0.00
  -16   12    2      3.66      0.00
  -14   12    2     -2.02      0.00
  -12   12    2     -2.43      0.00
  -10   12    2      6.13      0.00
   -8   12    2     -6.60      0.00
   -6   12    2      4.24      0.00
   -4   12    2     -0.09      0.00
   -2   12    2     -4.21      0.00
    0   12    2      5.82      0.00
    2   12    2     -3.31      0.00
    4   12    2     -1.45      0.00
    6   12    2      5.44      0.00
    8   12    2     -6.53      0.00
   10   12    2      3.67      0.00
   12   12    2      1.96      0.00
   14   12    2     -6.34      0.00
   16   12    2      6.08      0.00
   18   12    2     -2.32      0.00
   20   12    2     -0.87      0.00
  -19   13    2     -0.26      0.00
  -17   13    2      0.70      0.00
  -15   13    2     -0.71      0.00
  -13   13    2      0.05      0.00
  -11   13    2      0.68      0.00
   -9   13    2     -0.68      0.00
   -7   13    2      0.97      0.00
   -5   13    2     -2.78      0.00
   -3   13    2      4.12      0.00
   -1   13    2     -1.88      0.00
    1   13    2     -2.69      0.00
    3   13    2      4.70      0.00
    5   13    2     -1.91      0.00
    7   13    2     -2.84      0.00
    9   13    2      5.42      0.00
   11   13    2     -4.45      0.00
   13   13    2      1.33      0.00
   15   13    2      1.67      0.00
   17   13    2     -2.71      0.00
  -12   14    2      0.44      0.00
  -10   14    2     -0.32      0.00
   -6   14    2      1.19      0.00
   -4   14    2     -1.30      0.00
   -2   14    2      0.52      0.00
    0   14    2      0.02      0.00
    2   14    2      0.84      0.00
    4   14    2     -2.12      0.00
    6   14    2      1.25      0.00
    8   14    2      1.89      0.00
   10   14    2     -4.00      0.00
   12   14    2      2.91      0.00
   -7   15    2      0.01      0.00
   -5   15    2     -1.17      0.00
   -3   15    2      1.37      0.00
   -1   15    2     -0.70      0.00
    1   15    2     -0.42      0.00
    3   15    2      1.12      0.00
  -35    1    3     -0.11      0.00
  -33    1    3     -2.19      0.00
  -31    1    3      3.77      0.00
  -29    1    3     -2.73      0.00
  -27    1    3      0.44      0.00
  -25    1    3      1.32      0.00
  -23    1    3     -2.93      0.00
  -21    1    3      4.70      0.00
  -19    1    3     -3.50      0.00
  -17    1    3     -3.36      0.00
  -15    1    3     10.90      0.00
  -13    1    3    -10.58      0.00
  -11    1    3      0.74      0.00
   -9    1    3     12.23      0.00
   -7    1    3    -12.57      0.00
   -5    1    3    -21.85      0.00
   -3    1    3     84.00      0.00
   -1    1    3   -114.10      0.00
    1    1    3     62.16      0.00
    3    1    3     35.53      0.00
    5    1    3    -95.49      0.00
    7    1    3     85.76      0.00
    9    1    3    -39.26      0.00
   11    1    3     -3.70      0.00
   13    1    3     24.89      0.00
   15    1    3    -22.91      0.00
   17    1    3      8.36      0.00
   19    1    3      4.27      0.00
   21    1    3     -8.29      0.00
   23    1    3      5.68      0.00
   25    1    3     -0.94      0.00
   27    1    3     -2.39      0.00
   29    1    3      3.12      0.00
   31    1    3     -2.04      0.00
   33    1    3      0.44      0.00
  -34    2    3     -0.88      0.00
  -32    2    3      2.56      0.00
  -30    2    3     -2.97      0.00
  -28    2    3      0.31      0.00
  -26    2    3      2.80      0.00
  -24    2    3     -2.55      0.00
  -22    2    3     -0.26      0.00
  -20    2    3      0.25      0.00
  -18    2    3      5.74      0.00
  -16    2    3    -13.38      0.00
  -14    2    3     15.39      0.00
  -12    2    3     -8.13      0.00
  -10    2    3     -5.20      0.00
   -8    2    3     10.16      0.00
   -6    2    3      6.75      0.00
   -4    2    3    -25.57      0.00
   -2    2    3      3.79      0.00
    0    2    3     54.88      0.00
    2    2    3    -87.74      0.00
    4    2    3     58.09      0.00
    6    2    3     -2.68      0.00
    8    2    3    -28.13      0.00
   10    2    3     26.92      0.00
   12    2    3    -12.07      0.00
   14    2    3     -2.11      0.00
   16    2    3      7.89      0.00
   18    2    3     -3.47      0.00
   20    2    3     -4.82      0.00
   22    2    3      8.60      0.00
   24    2    3     -5.58      0.00
   26    2    3     -0.03      0.00
   28    2    3      3.30      0.00
   30    2    3     -3.27      0.00
   32    2    3      1.92      0.00
   34    2    3     -0.76      0.00
  -33    3    3      0.25      0.00
  -31    3    3     -3.34      0.00
  -29    3    3      6.30      0.00
  -27    3    3     -6.04      0.00
  -25    3    3      2.73      0.00
  -23    3    3      0.20      0.00
  -21    3    3      0.26      0.00
  -19    3    3     -3.76      0.00
  -17    3    3      6.10      0.00
  -15    3    3     -2.11      0.00
  -13    3    3     -8.60      0.00
  -11    3    3     18.30      0.00
   -9    3    3    -17.45      0.00
   -7    3    3      6.38      0.00
   -5    3    3      3.41      0.00
   -3    3    3     -4.23      0.00
   -1    3    3      2.38      0.00
    1    3    3     -5.72      0.00
    3    3    3      8.72      0.00
    5    3    3     -1.79      0.00
    7    3    3    -10.85      0.00
    9    3    3     15.43      0.00
   11    3    3     -7.41      0.00
   13    3    3     -4.96      0.00
   15    3    3     12.93      0.00
   17    3    3    -14.05      0.00
   19    3    3      8.66      0.00
   21    3    3      1.23      0.00
   23    3    3     -9.73      0.00
   25    3    3     11.09      0.00
   27    3    3     -6.25      0.00
   29    3    3      0.71      0.00
   31    3    3      2.08      0.00
   33    3    3     -2.07      0.00
  -32    4    3     -1.03      0.00
  -30    4    3     -0.75      0.00
  -28    4    3      4.04      0.00
  -26    4    3     -5.66      0.00
  -24    4    3      2.64      0.00
  -22    4    3      4.08      0.00
  -20    4    3     -9.19      0.00
  -18    4    3      7.68      0.00
  -16    4    3      0.29      0.00
  -14    4    3     -9.91      0.00
  -12    4    3     13.34      0.00
  -10    4    3     -2.73      0.00
   -8    4    3    -17.28      0.00
   -6    4    3     25.60      0.00
   -4    4    3    -10.62      0.00
   -2    4    3    -10.34      0.00
    0    4    3     16.66      0.00
    2    4    3    -11.73      0.00
    4    4    3      7.43      0.00
    6    4    3     -4.10      0.00
    8    4    3     -0.52      0.00
   10    4    3      3.06      0.00
   12    4    3     -1.73      0.00
   14    4    3     -1.41      0.00
   16    4    3      4.11      0.00
   18    4    3     -3.88      0.00
   20    4    3      0.22      0.00
   22    4    3      3.24      0.00
   24    4    3     -3.51      0.00
   26    4    3      1.67      0.00
   28    4    3      0.47      0.00
   30    4    3     -1.85      0.00
   32    4    3      1.59      0.00
  -29    5    3    -10.21      0.00
  -27    5    3      7.01      0.00
  -25    5    3      3.09      0.00
  -23    5    3    -11.45      0.00
  -21    5    3      9.25      0.00
  -19    5    3      3.46      0.00
  -17    5    3    -16.24      0.00
  -15    5    3     15.77      0.00
  -13    5    3      3.83      0.00
  -11    5    3    -31.96      0.00
   -9    5    3     42.45      0.00
   -7    5    3    -17.94      0.00
   -5    5    3    -23.13      0.00
   -3    5    3     44.14      0.00
   -1    5    3    -35.18      0.00
    1    5    3     15.53      0.00
    3    5    3      1.87      0.00
    5    5    3    -17.83      0.00
    7    5    3     27.43      0.00
    9    5    3    -21.57      0.00
   11    5    3      3.06      0.00
   13    5    3     14.62      0.00
   15    5    3    -20.57      0.00
   17    5    3     13.69      0.00
   19    5    3     -1.31      0.00
   21    5    3     -7.90      0.00
   23    5    3     10.08      0.00
   25    5    3     -6.45      0.00
   27    5    3      0.97      0.00
   29    5    3      2.22      0.00
  -30    6    3      2.43      0.00
  -28    6    3      0.24      0.00
  -26    6    3     -3.88      0.00
  -24    6    3      4.62      0.00
  -22    6    3     -1.82      0.00
  -20    6    3     -1.47      0.00
  -18    6    3      1.23      0.00
  -16    6    3      4.55      0.00
  -14    6    3    -12.33      0.00
  -12    6    3     13.00      0.00
  -10    6    3     -1.16      0.00
   -8    6    3    -14.84      0.00
   -6    6    3     19.91      0.00
   -4    6    3    -11.28      0.00
   -2    6    3      1.41      0.00
    0    6    3      0.08      0.00
    2    6    3      2.91      0.00
    4    6    3     -3.13      0.00
    6    6    3      0.99      0.00
    8    6    3     -0.90      0.00
   10    6    3      3.02      0.00
   12    6    3     -3.56      0.00
   14    6    3      0.88      0.00
   16    6    3      2.60      0.00
   18    6    3     -4.51      0.00
   20    6    3      4.51      0.00
   22    6    3     -2.59      0.00
   24    6    3     -0.51      0.00
   26    6    3      2.45      0.00
   28    6    3     -2.13      0.00
  -29    7    3      2.81      0.00
  -27    7    3     -0.32      0.00
  -25    7    3     -4.01      0.00
  -23    7    3      6.79      0.00
  -19    7    3     -1.03      0.00
  -17    7    3      5.41      0.00
  -15    7    3     -5.05      0.00
  -13    7    3      1.40      0.00
  -11    7    3      2.76      0.00
   -9    7    3     -4.30      0.00
   -5    7    3     10.19      0.00
   -3    7    3    -17.44      0.00
   -1    7    3     16.89      0.00
    1    7    3     -9.73      0.00
    3    7    3     -1.31      0.00
    5    7    3     13.05      0.00
    7    7    3    -19.54      0.00
    9    7    3     16.28      0.00
   11    7    3     -5.45      0.00
   13    7    3     -6.17      0.00
   15    7    3     12.08      0.00
   17    7    3     -9.99      0.00
   19    7    3      3.57      0.00
   21    7    3      1.40      0.00
   23    7    3     -2.94      0.00
   25    7    3      2.48      0.00
   27    7    3     -1.34      0.00
   29    7    3      0.46      0.00
  -28    8    3     -1.23      0.00
  -26    8    3      2.60      0.00
  -24    8    3     -1.20      0.00
  -22    8    3     -2.40      0.00
  -20    8    3      3.90      0.00
  -18    8    3     -0.83      0.00
  -16    8    3     -3.95      0.00
  -14    8    3      5.92      0.00
  -12    8    3     -2.83      0.00
  -10    8    3     -4.52      0.00
   -8    8    3     10.38      0.00
   -6    8    3     -7.05      0.00
   -4    8    3     -3.76      0.00
   -2    8    3      9.71      0.00
    0    8    3     -4.71      0.00
    2    8    3     -2.59      0.00
    4    8    3      2.68      0.00
    6    8    3      2.37      0.00
    8    8    3     -4.69      0.00
   10    8    3      1.34      0.00
   12    8    3      3.60      0.00
   14    8    3     -4.98      0.00
   16    8    3      2.40      0.00
   18    8    3      0.88      0.00
   20    8    3     -2.72      0.00
   22    8    3      2.84      0.00
   24    8    3     -1.48      0.00
   26    8    3     -0.19      0.00
   28    8    3      0.73      0.00
  -27    9    3     -0.56      0.00
  -25    9    3      0.19      0.00
  -23    9    3     -0.37      0.00
  -21    9    3      2.57      0.00
  -19    9    3     -4.70      0.00
  -17    9    3      3.82      0.00
  -15    9    3     -0.02      0.00
  -13    9    3     -4.15      0.00
  -11    9    3      5.13      0.00
   -9    9    3     -0.36      0.00
   -7    9    3     -6.58      0.00
   -5    9    3      6.40      0.00
   -3    9    3      4.11      0.00
   -1    9    3    -14.84      0.00
    1    9    3     13.47      0.00
    3    9    3     -0.10      0.00
    5    9    3    -13.46      0.00
    7    9    3     16.39      0.00
    9    9    3     -8.50      0.00
   11    9    3     -1.85      0.00
   13    9    3      7.38      0.00
   15    9    3     -7.26      0.00
   17    9    3      3.89      0.00
   19    9    3      0.16      0.00
   21    9    3     -2.42      0.00
   23    9    3      2.13      0.00
   25    9    3     -0.97      0.00
   27    9    3      0.32      0.00
  -26   10    3      1.05      0.00
  -24   10    3     -0.25      0.00
  -22   10    3     -2.08      0.00
  -20   10    3      3.53      0.00
  -18   10    3     -1.74      0.00
  -16   10    3     -3.00      0.00
  -14   10    3      7.32      0.00
  -12   10    3     -7.20      0.00
  -10   10    3      2.45      0.00
   -8   10    3      2.69      0.00
   -6   10    3     -4.56      0.00
   -4   10    3      3.34      0.00
   -2   10    3     -1.12      0.00
    0   10    3     -0.12      0.00
    2   10    3     -0.60      0.00
    4   10    3      2.10      0.00
    6   10    3     -2.28      0.00
    8   10    3      1.20      0.00
   10   10    3     -0.37      0.00
   12   10    3     -0.31      0.00
   14   10    3      1.56      0.00
   16   10    3     -2.29      0.00
   18   10    3      1.39      0.00
   20   10    3      0.01      0.00
   22   10    3     -0.34      0.00
   24   10    3     -0.21      0.00
  -23   11    3      1.08      0.00
  -21   11    3     -0.86      0.00
  -19   11    3     -0.72      0.00
  -17   11    3      2.78      0.00
  -15   11    3     -3.10      0.00
  -13   11    3      0.64      0.00
  -11   11    3      3.64      0.00
   -9   11    3     -8.23      0.00
   -7   11    3     10.17      0.00
   -5   11    3     -4.92      0.00
   -3   11    3     -6.78      0.00
   -1   11    3     15.12      0.00
    1   11    3    -11.27      0.00
    3   11    3     -1.64      0.00
    5   11    3     12.44      0.00
    7   11    3    -13.47      0.00
    9   11    3      5.51      0.00
   11   11    3      5.01      0.00
   13   11    3    -10.96      0.00
   15   11    3      9.23      0.00
   17   11    3     -2.75      0.00
   19   11    3     -2.43      0.00
   21   11    3      3.15      0.00
   23   11    3     -1.40      0.00
  -20   12    3     -0.40      0.00
  -18   12    3      0.96      0.00
  -16   12    3      0.29      0.00
  -14   12    3     -2.88      0.00
  -12   12    3      3.35      0.00
  -10   12    3     -0.28      0.00
   -8   12    3     -1.73      0.00
   -6   12    3     -1.79      0.00
   -4   12    3      6.90      0.00
   -2   12    3     -5.60      0.00
    0   12    3     -2.52      0.00
    2   12    3      9.07      0.00
    4   12    3     -7.21      0.00
    6   12    3     -1.00      0.00
    8   12    3      7.82      0.00
   10   12    3     -7.92      0.00
   12   12    3      2.72      0.00
   14   12    3      2.61      0.00
   16   12    3     -4.45      0.00
   18   12    3      2.74      0.00
   20   12    3      0.12      0.00
  -19   13    3     -1.73      0.00
  -17   13    3      0.68      0.00
  -15   13    3      0.85      0.00
  -13   13    3      0.29      0.00
  -11   13    3     -2.81      0.00
   -9   13    3      2.90      0.00
   -7   13    3     -0.53      0.00
   -5   13    3     -1.07      0.00
   -3   13    3      0.58      0.00
   -1   13    3      0.27      0.00
    1   13    3      0.20      0.00
    3   13    3     -1.37      0.00
    5   13    3      1.08      0.00
    7   13    3      1.47      0.00
    9   13    3     -3.77      0.00
   11   13    3      2.84      0.00
   13   13    3      0.54      0.00
   15   13    3     -2.80      0.00
   17   13    3      2.32      0.00
  -12   14    3     -1.48      0.00
  -10   14    3      2.08      0.00
   -2   14    3     -0.41      0.00
    0   14    3     -0.42      0.00
    2   14    3      0.69      0.00
    4   14    3     -0.59      0.00
    6   14    3      0.50      0.00
    8   14    3     -0.63      0.00
   10   14    3      0.88      0.00
   12   14    3     -0.89      0.00
   -5   15    3      0.32      0.00
   -3   15    3     -1.67      0.00
   -1   15    3      2.16      0.00
    1   15    3     -1.39      0.00
    3   15    3      0.30      0.00
  -34    0    4     -2.31      0.00
  -32    0    4      4.54      0.00
  -30    0    4     -3.70      0.00
  -28    0    4      0.66      0.00
  -26    0    4      2.06      0.00
  -24    0    4     -3.82      0.00
  -22    0    4      5.31      0.00
  -20    0    4     -5.40      0.00
  -18    0    4      0.45      0.00
  -16    0    4      9.84      0.00
  -14    0    4    -18.32      0.00
  -12    0    4     16.95      0.00
  -10    0    4     -4.88      0.00
   -8    0    4     -7.55      0.00
   -6    0    4     -2.48      0.00
   -4    0    4     47.16      0.00
   -2    0    4    -90.05      0.00
    0    0    4     69.81      0.00
    2    0    4     15.78      0.00
    4    0    4    -94.10      0.00
    6    0    4    104.91      0.00
    8    0    4    -59.01      0.00
   10    0    4      2.99      0.00
   12    0    4     30.41      0.00
   14    0    4    -33.04      0.00
   16    0    4     15.62      0.00
   18    0    4      2.95      0.00
   20    0    4    -10.59      0.00
   22    0    4      7.44      0.00
   24    0    4     -0.08      0.00
   26    0    4     -4.71      0.00
   28    0    4      4.55      0.00
   30    0    4     -2.09      0.00
   32    0    4      0.34      0.00
   34    0    4      0.24      0.00
  -35    1    4      0.30      0.00
  -33    1    4      0.89      0.00
  -31    1    4     -2.19      0.00
  -29    1    4      1.67      0.00
  -27    1    4      0.30      0.00
  -25    1    4     -1.87      0.00
  -23    1    4      2.21      0.00
  -21    1    4     -2.24      0.00
  -19    1    4      3.97      0.00
  -17    1    4     -7.38      0.00
  -15    1    4      8.55      0.00
  -13    1    4     -3.84      0.00
  -11    1    4     -4.44      0.00
   -9    1    4      7.66      0.00
   -7    1    4      1.12      0.00
   -5    1    4    -13.01      0.00
   -3    1    4      4.71      0.00
   -1    1    4     29.75      0.00
    1    1    4    -59.19      0.00
    3    1    4     50.60      0.00
    5    1    4    -12.39      0.00
    7    1    4    -20.01      0.00
    9    1    4     27.31      0.00
   11    1    4    -16.08      0.00
   13    1    4      0.82      0.00
   15    1    4      7.92      0.00
   17    1    4     -6.58      0.00
   19    1    4     -0.70      0.00
   21    1    4      6.39      0.00
   23    1    4     -6.10      0.00
   25    1    4      1.31      0.00
   27    1    4      3.07      0.00
   29    1    4     -3.82      0.00
   31    1    4      2.09      0.00
   33    1    4     -0.67      0.00
  -34    2    4      0.57      0.00
  -32    2    4     -3.03      0.00
  -30    2    4      4.90      0.00
  -28    2    4     -4.63      0.00
  -26    2    4      3.11      0.00
  -24    2    4     -1.21      0.00
  -22    2    4     -1.31      0.00
  -20    2    4      3.03      0.00
  -18    2    4     -1.51      0.00
  -16    2    4     -1.67      0.00
  -14    2    4      2.68      0.00
  -12    2    4     -2.54      0.00
  -10    2    4      3.59      0.00
   -8    2    4     -2.13      0.00
   -6    2    4     -2.84      0.00
   -4    2    4      1.42      0.00
   -2    2    4     10.17      0.00
    0    2    4    -16.55      0.00
    2    2    4      4.42      0.00
    4    2    4     16.77      0.00
    6    2    4    -28.48      0.00
    8    2    4     23.96      0.00
   10    2    4     -8.74      0.00
   12    2    4     -7.31      0.00
   14    2    4     15.69      0.00
   16    2    4    -14.38      0.00
   18    2    4      7.30      0.00
   20    2    4      1.15      0.00
   22    2    4     -7.49      0.00
   24    2    4      8.69      0.00
   26    2    4     -4.88      0.00
   28    2    4     -0.11      0.00
   30    2    4      2.72      0.00
   32    2    4     -2.24      0.00
  -33    3    4     -1.44      0.00
  -31    3    4      1.89      0.00
  -29    3    4      0.57      0.00
  -27    3    4     -5.01      0.00
  -25    3    4      6.11      0.00
  -23    3    4     -0.98      0.00
  -21    3    4     -5.40      0.00
  -19    3    4      5.03      0.00
  -17    3    4      3.32      0.00
  -15    3    4    -13.52      0.00
  -13    3    4     17.85      0.00
  -11    3    4     -8.09      0.00
   -9    3    4    -16.19      0.00
   -7    3    4     34.42      0.00
   -5    3    4    -24.30      0.00
   -3    3    4     -0.76      0.00
   -1    3    4      7.31      0.00
    1    3    4      6.10      0.00
    3    3    4    -12.09      0.00
    5    3    4      1.87      0.00
    7    3    4      8.87      0.00
    9    3    4    -10.46      0.00
   11    3    4      6.48      0.00
   13    3    4     -1.70      0.00
   15    3    4     -0.94      0.00
   17    3    4      0.08      0.00
   19    3    4      2.17      0.00
   21    3    4     -2.88      0.00
   23    3    4      1.47      0.00
   25    3    4      0.69      0.00
   27    3    4     -1.73      0.00
   29    3    4      1.15      0.00
   31    3    4     -0.35      0.00
   33    3    4      0.13      0.00
  -32    4    4      3.76      0.00
  -30    4    4     -9.16      0.00
  -28    4    4     10.79      0.00
  -26    4    4     -4.49      0.00
  -24    4    4     -5.80      0.00
  -22    4    4     10.66      0.00
  -20    4    4     -5.04      0.00
  -18    4    4     -5.64      0.00
  -16    4    4     10.36      0.00
  -14    4    4     -1.84      0.00
  -12    4    4    -17.50      0.00
  -10    4    4     33.10      0.00
   -8    4    4    -26.58      0.00
   -6    4    4     -1.86      0.00
   -4    4    4     27.26      0.00
   -2    4    4    -29.79      0.00
    0    4    4     17.22      0.00
    2    4    4     -5.36      0.00
    4    4    4     -4.06      0.00
    6    4    4     13.14      0.00
    8    4    4    -15.88      0.00
   10    4    4      7.91      0.00
   12    4    4      4.86      0.00
   14    4    4    -13.43      0.00
   16    4    4     13.95      0.00
   18    4    4     -7.60      0.00
   20    4    4     -2.20      0.00
   22    4    4     10.37      0.00
   24    4    4    -12.03      0.00
   26    4    4      7.03      0.00
   28    4    4     -0.55      0.00
   30    4    4     -2.84      0.00
   32    4    4      2.88      0.00
  -29    5    4     -2.05      0.00
  -27    5    4      0.22      0.00
  -25    5    4      2.79      0.00
  -23    5    4     -4.86      0.00
  -21    5    4      4.86      0.00
  -19    5    4     -3.24      0.00
  -17    5    4      1.39      0.00
  -15    5    4     -0.41      0.00
  -13    5    4      0.08      0.00
  -11    5    4      0.01      0.00
   -9    5    4      0.23      0.00
   -7    5    4      0.56      0.00
   -5    5    4     -4.41      0.00
   -3    5    4      9.67      0.00
   -1    5    4    -12.13      0.00
    1    5    4     10.78      0.00
    3    5    4     -7.41      0.00
    5    5    4      2.90      0.00
    7    5    4      1.52      0.00
    9    5    4     -3.47      0.00
   11    5    4      2.67      0.00
   13    5    4     -0.94      0.00
   15    5    4     -0.60      0.00
   17    5    4      0.79      0.00
   19    5    4      1.29      0.00
   21    5    4     -3.37      0.00
   23    5    4      2.45      0.00
   25    5    4      0.31      0.00
   27    5    4     -2.07      0.00
   29    5    4      2.39      0.00
   31    5    4     -1.70      0.00
  -30    6    4      6.15      0.00
  -28    6    4     -5.29      0.00
  -26    6    4     -1.34      0.00
  -24    6    4      9.24      0.00
  -22    6    4    -11.03      0.00
  -20    6    4      3.47      0.00
  -18    6    4      8.15      0.00
  -16    6    4    -13.89      0.00
  -14    6    4      7.45      0.00
  -12    6    4      8.58      0.00
  -10    6    4    -20.99      0.00
   -8    6    4     14.16      0.00
   -6    6    4     10.35      0.00
   -4    6    4    -30.03      0.00
   -2    6    4     28.27      0.00
    0    6    4    -12.36      0.00
    2    6    4     -3.57      0.00
    4    6    4     15.55      0.00
    6    6    4    -22.40      0.00
    8    6    4     19.73      0.00
   10    6    4     -7.38      0.00
   12    6    4     -7.39      0.00
   14    6    4     15.83      0.00
   16    6    4    -13.73      0.00
   18    6    4      4.49      0.00
   20    6    4      4.12      0.00
   22    6    4     -7.45      0.00
   24    6    4      6.16      0.00
   26    6    4     -2.55      0.00
   28    6    4     -0.83      0.00
  -29    7    4     -0.94      0.00
  -27    7    4      4.35      0.00
  -25    7    4     -5.44      0.00
  -23    7    4      1.96      0.00
  -19    7    4     -4.77      0.00
  -17    7    4      0.13      0.00
  -15    7    4      8.04      0.00
  -13    7    4    -12.34      0.00
  -11    7    4      4.90      0.00
   -9    7    4     11.93      0.00
   -7    7    4    -21.94      0.00
   -5    7    4     13.12      0.00
   -3    7    4      4.35      0.00
   -1    7    4    -11.47      0.00
    1    7    4      5.63      0.00
    3    7    4      1.33      0.00
    5    7    4     -2.42      0.00
    7    7    4      0.68      0.00
    9    7    4     -0.39      0.00
   11    7    4      1.39      0.00
   13    7    4     -1.04      0.00
   15    7    4     -1.38      0.00
   17    7    4      3.66      0.00
   19    7    4     -4.05      0.00
   21    7    4      2.68      0.00
   23    7    4     -0.23      0.00
   25    7    4     -2.06      0.00
   27    7    4      2.50      0.00
   29    7    4     -1.19      0.00
  -28    8    4     -0.10      0.00
  -26    8    4      0.81      0.00
  -24    8    4     -1.85      0.00
  -22    8    4      3.22      0.00
  -20    8    4     -3.53      0.00
  -18    8    4      2.24      0.00
  -16    8    4     -0.26      0.00
  -14    8    4     -2.73      0.00
  -12    8    4      6.87      0.00
  -10    8    4     -8.27      0.00
   -8    8    4      3.54      0.00
   -6    8    4      2.67      0.00
   -4    8    4     -2.50      0.00
   -2    8    4     -3.97      0.00
    0    8    4      8.52      0.00
    2    8    4     -4.96      0.00
    4    8    4     -4.75      0.00
    6    8    4     13.05      0.00
    8    8    4    -13.65      0.00
   10    8    4      6.68      0.00
   12    8    4      2.45      0.00
   14    8    4     -8.39      0.00
   16    8    4      9.02      0.00
   18    8    4     -5.53      0.00
   20    8    4      1.14      0.00
   22    8    4      1.53      0.00
   24    8    4     -2.31      0.00
   26    8    4      2.02      0.00
   28    8    4     -1.21      0.00
  -25    9    4      0.42      0.00
  -23    9    4     -1.06      0.00
  -21    9    4      0.66      0.00
  -19    9    4     -0.08      0.00
  -17    9    4     -0.41      0.00
  -15    9    4      2.01      0.00
  -13    9    4     -4.29      0.00
  -11    9    4      4.68      0.00
   -9    9    4     -1.94      0.00
   -7    9    4     -3.01      0.00
   -5    9    4      7.63      0.00
   -3    9    4     -7.89      0.00
   -1    9    4      2.30      0.00
    1    9    4      4.04      0.00
    3    9    4     -4.61      0.00
    5    9    4     -0.47      0.00
    7    9    4      5.22      0.00
    9    9    4     -5.00      0.00
   11    9    4      0.49      0.00
   13    9    4      4.11      0.00
   15    9    4     -5.42      0.00
   17    9    4      3.41      0.00
   19    9    4     -0.11      0.00
   21    9    4     -2.29      0.00
   23    9    4      2.56      0.00
   25    9    4     -1.23      0.00
   27    9    4      0.10      0.00
  -26   10    4     -0.86      0.00
  -24   10    4      1.02      0.00
  -22   10    4     -1.57      0.00
  -20   10    4      2.37      0.00
  -18   10    4     -1.78      0.00
  -16   10    4     -0.79      0.00
  -14   10    4      3.34      0.00
  -12   10    4     -2.97      0.00
  -10   10    4     -1.76      0.00
   -8   10    4      8.29      0.00
   -6   10    4     -9.29      0.00
   -4   10    4      0.10      0.00
   -2   10    4     12.35      0.00
    0   10    4    -15.17      0.00
    2   10    4      4.46      0.00
    4   10    4     10.56      0.00
    6   10    4    -17.32      0.00
    8   10    4     11.06      0.00
   10   10    4      1.85      0.00
   12   10    4    -10.80      0.00
   14   10    4     10.81      0.00
   16   10    4     -4.75      0.00
   18   10    4     -1.90      0.00
   20   10    4      5.20      0.00
   22   10    4     -4.46      0.00
   24   10    4      2.15      0.00
  -23   11    4      0.86      0.00
  -21   11    4     -1.99      0.00
  -19   11    4      1.53      0.00
  -17   11    4      1.36      0.00
  -15   11    4     -5.04      0.00
  -13   11    4      5.60      0.00
  -11   11    4     -1.18      0.00
   -9   11    4     -3.98      0.00
   -7   11    4      3.98      0.00
   -5   11    4      0.55      0.00
   -3   11    4     -3.34      0.00
   -1   11    4      0.93      0.00
    1   11    4      3.93      0.00
    3   11    4     -6.16      0.00
    5   11    4      3.02      0.00
    7   11    4      3.12      0.00
    9   11    4     -6.41      0.00
   11   11    4      3.94      0.00
   13   11    4      0.85      0.00
   15   11    4     -3.31      0.00
   17   11    4      2.63      0.00
   19   11    4     -0.58      0.00
   21   11    4     -1.18      0.00
   23   11    4      1.65      0.00
  -20   12    4     -0.93      0.00
  -18   12    4     -0.04      0.00
  -16   12    4      1.29      0.00
  -14   12    4     -0.20      0.00
  -12   12    4     -2.83      0.00
  -10   12    4      4.72      0.00
   -8   12    4     -4.23      0.00
   -6   12    4      1.94      0.00
   -4   12    4      1.90      0.00
   -2   12    4     -5.65      0.00
    0   12    4      5.86      0.00
    2   12    4     -1.73      0.00
    4   12    4     -3.09      0.00
    6   12    4      5.00      0.00
    8   12    4     -3.59      0.00
   10   12    4      0.24      0.00
   12   12    4      3.44      0.00
   14   12    4     -5.46      0.00
   16   12    4      4.52      0.00
   18   12    4     -1.80      0.00
   20   12    4     -0.18      0.00
  -17   13    4      1.01      0.00
  -15   13    4      0.45      0.00
  -13   13    4     -2.17      0.00
  -11   13    4      2.25      0.00
   -9   13    4     -0.50      0.00
   -7   13    4     -0.21      0.00
   -5   13    4     -1.60      0.00
   -3   13    4      2.86      0.00
   -1   13    4     -0.69      0.00
    1   13    4     -2.74      0.00
    3   13    4      3.08      0.00
    5   13    4      0.26      0.00
    7   13    4     -3.69      0.00
    9   13    4      3.96      0.00
   11   13    4     -1.78      0.00
   13   13    4     -0.20      0.00
   15   13    4      1.06      0.00
   17   13    4     -1.24      0.00
  -12   14    4      0.12      0.00
  -10   14    4     -1.32      0.00
   -8   14    4      0.63      0.00
   -6   14    4      0.74      0.00
   -4   14    4     -0.89      0.00
    0   14    4      0.29      0.00
    2   14    4      0.43      0.00
    4   14    4     -0.65      0.00
    6   14    4     -1.24      0.00
    8   14    4      3.59      0.00
   10   14    4     -2.97      0.00
   12   14    4     -0.29      0.00
   -3   15    4      1.40      0.00
   -1   15    4     -0.32      0.00
    1   15    4     -0.81      0.00
    3   15    4      0.64      0.00
  -33    1    5     -3.43      0.00
  -31    1    5      4.89      0.00
  -29    1    5     -3.40      0.00
  -27    1    5      0.52      0.00
  -25    1    5      1.69      0.00
  -23    1    5     -3.41      0.00
  -21    1    5      4.94      0.00
  -19    1    5     -3.74      0.00
  -17    1    5     -2.63      0.00
  -15    1    5     11.49      0.00
  -13    1    5    -17.50      0.00
  -11    1    5     17.24      0.00
   -9    1    5     -8.33      0.00
   -7    1    5     -5.42      0.00
   -5    1    5      7.73      0.00
   -3    1    5      9.98      0.00
   -1    1    5    -24.87      0.00
    1    1    5      7.90      0.00
    3    1    5     31.65      0.00
    5    1    5    -55.93      0.00
    7    1    5     45.32      0.00
    9    1    5    -13.07      0.00
   11    1    5    -16.37      0.00
   13    1    5     27.54      0.00
   15    1    5    -20.43      0.00
   17    1    5      6.12      0.00
   19    1    5      4.65      0.00
   21    1    5     -7.83      0.00
   23    1    5      4.75      0.00
   25    1    5      0.21      0.00
   27    1    5     -2.71      0.00
   29    1    5      2.30      0.00
   31    1    5     -1.14      0.00
   33    1    5      0.26      0.00
  -34    2    5     -0.13      0.00
  -32    2    5      1.75      0.00
  -30    2    5     -1.99      0.00
  -28    2    5     -1.01      0.00
  -26    2    5      4.84      0.00
  -24    2    5     -5.31      0.00
  -22    2    5      2.13      0.00
  -20    2    5     -0.12      0.00
  -18    2    5      3.15      0.00
  -16    2    5     -8.51      0.00
  -14    2    5     10.29      0.00
  -12    2    5     -4.55      0.00
  -10    2    5     -9.03      0.00
   -8    2    5     22.20      0.00
   -6    2    5    -21.11      0.00
   -4    2    5      7.63      0.00
   -2    2    5     -3.56      0.00
    0    2    5     17.13      0.00
    2    2    5    -26.64      0.00
    4    2    5     13.70      0.00
    6    2    5     10.39      0.00
    8    2    5    -23.79      0.00
   10    2    5     19.54      0.00
   12    2    5     -5.78      0.00
   14    2    5     -5.54      0.00
   16    2    5      7.47      0.00
   18    2    5     -1.79      0.00
   20    2    5     -4.51      0.00
   22    2    5      5.87      0.00
   24    2    5     -1.82      0.00
   26    2    5     -3.24      0.00
   28    2    5      4.73      0.00
   30    2    5     -2.84      0.00
   32    2    5      0.85      0.00
  -33    3    5      2.31      0.00
  -31    3    5     -6.41      0.00
  -29    3    5      9.19      0.00
  -27    3    5     -7.23      0.00
  -25    3    5      0.75      0.00
  -23    3    5      6.24      0.00
  -21    3    5     -8.84      0.00
  -19    3    5      5.45      0.00
  -17    3    5      0.18      0.00
  -15    3    5     -2.72      0.00
  -13    3    5      0.56      0.00
  -11    3    5      4.24      0.00
   -9    3    5     -8.85      0.00
   -7    3    5     10.20      0.00
   -5    3    5     -6.04      0.00
   -3    3    5     -2.07      0.00
   -1    3    5      8.90      0.00
    1    3    5    -10.06      0.00
    3    3    5      5.12      0.00
    5    3    5      2.96      0.00
    7    3    5     -9.31      0.00
    9    3    5      9.43      0.00
   11    3    5     -2.65      0.00
   13    3    5     -6.40      0.00
   15    3    5     11.70      0.00
   17    3    5    -10.25      0.00
   19    3    5      2.69      0.00
   21    3    5      7.06      0.00
   23    3    5    -12.58      0.00
   25    3    5     10.04      0.00
   27    3    5     -2.81      0.00
   29    3    5     -2.67      0.00
   31    3    5      3.74      0.00
  -32    4    5     -0.20      0.00
  -30    4    5     -0.50      0.00
  -28    4    5      2.01      0.00
  -26    4    5     -2.31      0.00
  -24    4    5     -0.72      0.00
  -22    4    5      5.63      0.00
  -20    4    5     -7.44      0.00
  -18    4    5      2.98      0.00
  -16    4    5      5.51      0.00
  -14    4    5    -12.35      0.00
  -12    4    5     10.05      0.00
  -10    4    5      5.97      0.00
   -8    4    5    -25.34      0.00
   -6    4    5     26.02      0.00
   -4    4    5     -3.16      0.00
   -2    4    5    -19.97      0.00
    0    4    5     23.29      0.00
    2    4    5    -13.07      0.00
    4    4    5      3.77      0.00
    6    4    5      1.43      0.00
    8    4    5     -4.16      0.00
   10    4    5      3.80      0.00
   12    4    5     -1.12      0.00
   14    4    5     -1.45      0.00
   16    4    5      2.47      0.00
   18    4    5     -1.27      0.00
   20    4    5     -1.11      0.00
   22    4    5      1.97      0.00
   24    4    5     -0.69      0.00
   26    4    5     -0.80      0.00
   28    4    5      1.47      0.00
   30    4    5     -1.49      0.00
   32    4    5      0.76      0.00
  -29    5    5     -9.58      0.00
  -27    5    5      5.27      0.00
  -25    5    5      5.71      0.00
  -23    5    5    -14.64      0.00
  -21    5    5     12.29      0.00
  -19    5    5      0.81      0.00
  -17    5    5    -13.47      0.00
  -15    5    5     13.47      0.00
  -13    5    5      2.97      0.00
  -11    5    5    -25.20      0.00
   -9    5    5     30.32      0.00
   -7    5    5     -5.52      0.00
   -5    5    5    -29.49      0.00
   -3    5    5     41.69      0.00
   -1    5    5    -25.27      0.00
    1    5    5      1.59      0.00
    3    5    5     13.67      0.00
    5    5    5    -19.99      0.00
    7    5    5     18.22      0.00
    9    5    5     -8.30      0.00
   11    5    5     -4.68      0.00
   13    5    5     13.13      0.00
   15    5    5    -13.16      0.00
   17    5    5      6.22      0.00
   19    5    5      2.74      0.00
   21    5    5     -8.83      0.00
   23    5    5      9.70      0.00
   25    5    5     -5.87      0.00
   27    5    5      0.36      0.00
   29    5    5      3.01      0.00
   31    5    5     -2.97      0.00
  -30    6    5      0.57      0.00
  -28    6    5      2.80      0.00
  -26    6    5     -6.38      0.00
  -24    6    5      6.35      0.00
  -22    6    5     -1.93      0.00
  -20    6    5     -3.20      0.00
  -18    6    5      4.10      0.00
  -16    6    5      0.90      0.00
  -14    6    5     -7.61      0.00
  -12    6    5      7.50      0.00
  -10    6    5      4.03      0.00
   -8    6    5    -18.70      0.00
   -6    6    5     21.61      0.00
   -4    6    5     -9.73      0.00
   -2    6    5     -3.76      0.00
    0    6    5      7.04      0.00
    2    6    5     -2.32      0.00
    4    6    5     -1.92      0.00
    6    6    5      2.17      0.00
    8    6    5     -0.26      0.00
   10    6    5     -1.47      0.00
   12    6    5      2.37      0.00
   14    6    5     -2.62      0.00
   16    6    5      2.52      0.00
   18    6    5     -2.40      0.00
   20    6    5      1.94      0.00
   22    6    5     -0.24      0.00
   24    6    5     -2.12      0.00
   26    6    5      3.11      0.00
   28    6    5     -2.32      0.00
   30    6    5      1.01      0.00
  -29    7    5      1.77      0.00
  -27    7    5     -0.15      0.00
  -25    7    5     -3.53      0.00
  -23    7    5      6.67      0.00
  -21    7    5     -5.49      0.00
  -19    7    5     -0.11      0.00
  -17    7    5      5.34      0.00
  -15    7    5     -6.65      0.00
  -13    7    5      4.98      0.00
  -11    7    5     -2.23      0.00
   -9    7    5     -0.06      0.00
   -7    7    5     -0.33      0.00
   -5    7    5      3.27      0.00
   -3    7    5     -5.23      0.00
   -1    7    5      4.02      0.00
    1    7    5     -0.25      0.00
    3    7    5     -5.54      0.00
    5    7    5     11.91      0.00
    7    7    5    -14.47      0.00
    9    7    5      9.76      0.00
   11    7    5      0.12      0.00
   13    7    5     -8.98      0.00
   15    7    5     11.62      0.00
   17    7    5     -7.80      0.00
   19    7    5      1.66      0.00
   21    7    5      2.83      0.00
   23    7    5     -4.59      0.00
   25    7    5      3.90      0.00
   27    7    5     -1.58      0.00
  -28    8    5     -0.59      0.00
  -26    8    5      2.64      0.00
  -24    8    5     -2.84      0.00
  -22    8    5     -0.35      0.00
  -20    8    5      3.58      0.00
  -18    8    5     -2.69      0.00
  -16    8    5     -1.24      0.00
  -14    8    5      3.72      0.00
  -12    8    5     -1.87      0.00
  -10    8    5     -3.67      0.00
   -8    8    5      7.53      0.00
   -6    8    5     -3.28      0.00
   -4    8    5     -6.47      0.00
   -2    8    5     10.59      0.00
    0    8    5     -4.77      0.00
    2    8    5     -2.74      0.00
    4    8    5      3.81      0.00
    6    8    5      0.23      0.00
    8    8    5     -3.18      0.00
   10    8    5      1.98      0.00
   12    8    5      1.14      0.00
   14    8    5     -2.52      0.00
   16    8    5      1.46      0.00
   18    8    5      0.58      0.00
   20    8    5     -2.45      0.00
   22    8    5      3.06      0.00
   24    8    5     -1.69      0.00
   26    8    5     -0.12      0.00
   28    8    5      0.45      0.00
  -27    9    5     -0.41      0.00
  -25    9    5      0.46      0.00
  -23    9    5     -1.05      0.00
  -21    9    5      2.88      0.00
  -19    9    5     -4.02      0.00
  -17    9    5      2.29      0.00
  -15    9    5      1.96      0.00
  -13    9    5     -6.45      0.00
  -11    9    5      7.59      0.00
   -9    9    5     -2.28      0.00
   -7    9    5     -6.40      0.00
   -5    9    5      9.07      0.00
   -3    9    5     -1.61      0.00
   -1    9    5     -7.87      0.00
    1    9    5      8.76      0.00
    3    9    5     -0.04      0.00
    5    9    5    -10.06      0.00
    7    9    5     12.69      0.00
    9    9    5     -6.05      0.00
   11    9    5     -3.66      0.00
   13    9    5      9.10      0.00
   15    9    5     -8.23      0.00
   17    9    5      3.46      0.00
   19    9    5      1.63      0.00
   21    9    5     -4.05      0.00
   23    9    5      3.38      0.00
   25    9    5     -1.74      0.00
  -24   10    5      1.53      0.00
  -22   10    5     -3.10      0.00
  -20   10    5      2.30      0.00
  -18   10    5      0.72      0.00
  -16   10    5     -4.29      0.00
  -14   10    5      6.35      0.00
  -12   10    5     -4.52      0.00
  -10   10    5     -1.23      0.00
   -8   10    5      6.89      0.00
   -6   10    5     -8.12      0.00
   -4   10    5      4.58      0.00
   -2   10    5      0.70      0.00
    0   10    5     -3.93      0.00
    2   10    5      3.02      0.00
    4   10    5      0.46      0.00
    6   10    5     -2.62      0.00
    8   10    5      1.57      0.00
   10   10    5      0.81      0.00
   12   10    5     -2.09      0.00
   14   10    5      2.00      0.00
   16   10    5     -1.35      0.00
   18   10    5      0.54      0.00
   20   10    5      0.19      0.00
   22   10    5     -0.58      0.00
   24   10    5      0.60      0.00
  -23   11    5      1.92      0.00
  -21   11    5     -1.62      0.00
  -19   11    5      0.15      0.00
  -17   11    5      1.50      0.00
  -15   11    5     -1.91      0.00
  -13   11    5      0.26      0.00
  -11   11    5      3.04      0.00
   -9   11    5     -6.40      0.00
   -7   11    5      6.63      0.00
   -5   11    5     -0.94      0.00
   -3   11    5     -7.99      0.00
   -1   11    5     12.14      0.00
    1   11    5     -6.78      0.00
    3   11    5     -3.87      0.00
    5   11    5     10.94      0.00
    7   11    5     -9.05      0.00
    9   11    5      0.55      0.00
   11   11    5      7.29      0.00
   13   11    5     -9.44      0.00
   15   11    5      6.41      0.00
   17   11    5     -1.38      0.00
   19   11    5     -2.70      0.00
   21   11    5      4.06      0.00
   23   11    5     -3.07      0.00
  -20   12    5     -0.25      0.00
  -18   12    5      0.61      0.00
  -16   12    5      0.09      0.00
  -14   12    5     -1.66      0.00
  -12   12    5      1.37      0.00
  -10   12    5      1.23      0.00
   -8   12    5     -2.11      0.00
   -6   12    5     -0.95      0.00
   -4   12    5      3.92      0.00
   -2   12    5     -2.33      0.00
    0   12    5     -2.58      0.00
    2   12    5      5.81      0.00
    4   12    5     -3.79      0.00
    6   12    5     -2.42      0.00
    8   12    5      7.06      0.00
   10   12    5     -5.55      0.00
   12   12    5      0.23      0.00
   14   12    5      3.29      0.00
   16   12    5     -3.39      0.00
   18   12    5      1.95      0.00
   20   12    5     -0.39      0.00
  -17   13    5      1.12      0.00
  -15   13    5      0.75      0.00
  -13   13    5     -0.09      0.00
  -11   13    5     -1.42      0.00
   -9   13    5      1.07      0.00
   -7   13    5      0.17      0.00
   -5   13    5     -0.40      0.00
   -3   13    5      0.12      0.00
   -1   13    5     -0.24      0.00
    1   13    5      0.45      0.00
    3   13    5     -0.45      0.00
    5   13    5     -0.05      0.00
    7   13    5      1.57      0.00
    9   13    5     -2.90      0.00
   11   13    5      1.80      0.00
   13   13    5      1.09      0.00
   15   13    5     -2.53      0.00
   17   13    5      1.58      0.00
  -12   14    5     -1.71      0.00
  -10   14    5      1.39      0.00
   -8   14    5      0.25      0.00
   -6   14    5     -1.47      0.00
   -4   14    5      0.97      0.00
   -2   14    5      0.25      0.00
    2   14    5      0.67      0.00
    4   14    5      0.03      0.00
    8   14    5      0.55      0.00
   10   14    5      0.22      0.00
   -5   15    5      0.23      0.00
    1   15    5     -0.02      0.00
    3   15    5     -1.15      0.00
  -34    0    6     -3.10      0.00
  -32    0    6      5.41      0.00
  -30    0    6     -4.36      0.00
  -28    0    6     -0.04      0.00
  -26    0    6      4.17      0.00
  -24    0    6     -5.28      0.00
  -22    0    6      4.44      0.00
  -20    0    6     -3.06      0.00
  -18    0    6     -1.36      0.00
  -16    0    6     11.04      0.00
  -14    0    6    -21.23      0.00
  -12    0    6     23.54      0.00
  -10    0    6    -13.41      0.00
   -8    0    6     -5.83      0.00
   -6    0    6     20.18      0.00
   -4    0    6    -14.01      0.00
   -2    0    6     -6.40      0.00
    0    0    6     11.94      0.00
    2    0    6     12.05      0.00
    4    0    6    -42.64      0.00
    6    0    6     47.04      0.00
    8    0    6    -20.18      0.00
   10    0    6    -14.36      0.00
   12    0    6     31.60      0.00
   14    0    6    -26.13      0.00
   16    0    6      9.78      0.00
   18    0    6      4.07      0.00
   20    0    6     -9.23      0.00
   22    0    6      5.76      0.00
   24    0    6      0.99      0.00
   26    0    6     -3.99      0.00
   28    0    6      2.09      0.00
   30    0    6      0.00      0.00
   32    0    6     -0.01      0.00
  -33    1    6      0.36      0.00
  -31    1    6     -1.69      0.00
  -29    1    6      1.20      0.00
  -27    1    6      1.56      0.00
  -25    1    6     -4.60      0.00
  -23    1    6      4.92      0.00
  -21    1    6     -2.34      0.00
  -19    1    6      0.57      0.00
  -17    1    6     -1.74      0.00
  -15    1    6      2.68      0.00
  -13    1    6     -0.07      0.00
  -11    1    6     -4.76      0.00
   -9    1    6      8.35      0.00
   -7    1    6     -8.42      0.00
   -5    1    6      5.45      0.00
   -3    1    6     -4.39      0.00
   -1    1    6      9.55      0.00
    1    1    6    -15.79      0.00
    3    1    6     12.35      0.00
    5    1    6      2.21      0.00
    7    1    6    -16.09      0.00
    9    1    6     17.45      0.00
   11    1    6     -7.00      0.00
   13    1    6     -4.45      0.00
   15    1    6      8.27      0.00
   17    1    6     -4.73      0.00
   19    1    6     -0.99      0.00
   21    1    6      4.29      0.00
   23    1    6     -2.91      0.00
   25    1    6     -1.57      0.00
   27    1    6      4.44      0.00
   29    1    6     -3.36      0.00
   31    1    6      0.93      0.00
   33    1    6     -0.01      0.00
  -34    2    6      1.43      0.00
  -32    2    6     -4.69      0.00
  -30    2    6      6.70      0.00
  -28    2    6     -5.35      0.00
  -26    2    6      1.35      0.00
  -24    2    6      3.81      0.00
  -22    2    6     -8.28      0.00
  -20    2    6      8.81      0.00
  -18    2    6     -3.69      0.00
  -16    2    6     -4.28      0.00
  -14    2    6     11.40      0.00
  -12    2    6    -15.61      0.00
  -10    2    6     11.94      0.00
   -8    2    6      4.51      0.00
   -6    2    6    -24.26      0.00
   -4    2    6     26.98      0.00
   -2    2    6     -8.93      0.00
    0    2    6     -8.76      0.00
    2    2    6      8.26      0.00
    4    2    6      4.50      0.00
    6    2    6    -13.55      0.00
    8    2    6     11.77      0.00
   10    2    6     -1.94      0.00
   12    2    6     -9.00      0.00
   14    2    6     14.28      0.00
   16    2    6    -11.55      0.00
   18    2    6      3.68      0.00
   20    2    6      4.61      0.00
   22    2    6     -9.07      0.00
   24    2    6      7.61      0.00
   26    2    6     -2.37      0.00
   28    2    6     -2.06      0.00
   30    2    6      3.18      0.00
   32    2    6     -1.88      0.00
  -33    3    6     -0.18      0.00
  -31    3    6      1.22      0.00
  -29    3    6     -0.13      0.00
  -27    3    6     -3.16      0.00
  -25    3    6      4.42      0.00
  -23    3    6     -0.87      0.00
  -21    3    6     -3.72      0.00
  -19    3    6      3.38      0.00
  -17    3    6      2.64      0.00
  -15    3    6     -9.93      0.00
  -13    3    6     11.65      0.00
  -11    3    6      0.54      0.00
   -9    3    6    -25.27      0.00
   -7    3    6     40.33      0.00
   -5    3    6    -24.42      0.00
   -3    3    6     -9.02      0.00
   -1    3    6     25.88      0.00
    1    3    6    -16.97      0.00
    3    3    6      2.73      0.00
    5    3    6      1.18      0.00
    7    3    6      1.92      0.00
    9    3    6     -4.13      0.00
   11    3    6      3.04      0.00
   13    3    6     -0.26      0.00
   15    3    6     -1.59      0.00
   17    3    6      1.51      0.00
   19    3    6     -0.49      0.00
   21    3    6     -0.31      0.00
   23    3    6      0.22      0.00
   25    3    6      0.78      0.00
   27    3    6     -1.50      0.00
   29    3    6      1.11      0.00
   31    3    6     -0.37      0.00
  -32    4    6      4.28      0.00
  -30    4    6     -8.79      0.00
  -28    4    6      8.81      0.00
  -26    4    6     -0.97      0.00
  -24    4    6    -10.25      0.00
  -22    4    6     15.47      0.00
  -20    4    6     -9.79      0.00
  -18    4    6     -2.08      0.00
  -16    4    6     10.39      0.00
  -14    4    6     -7.69      0.00
  -12    4    6     -6.43      0.00
  -10    4    6     21.04      0.00
   -8    4    6    -18.78      0.00
   -6    4    6     -3.63      0.00
   -4    4    6     25.82      0.00
   -2    4    6    -27.29      0.00
    0    4    6     11.61      0.00
    2    4    6      3.89      0.00
    4    4    6    -10.72      0.00
    6    4    6     11.12      0.00
    8    4    6     -7.82      0.00
   10    4    6      1.68      0.00
   12    4    6      5.05      0.00
   14    4    6     -8.68      0.00
   16    4    6      7.07      0.00
   18    4    6     -1.14      0.00
   20    4    6     -6.01      0.00
   22    4    6     10.34      0.00
   24    4    6     -8.99      0.00
   26    4    6      3.31      0.00
   28    4    6      1.92      0.00
   30    4    6     -3.65      0.00
  -29    5    6      0.25      0.00
  -27    5    6     -2.69      0.00
  -25    5    6      4.66      0.00
  -23    5    6     -4.73      0.00
  -21    5    6      2.68      0.00
  -19    5    6      0.81      0.00
  -17    5    6     -3.88      0.00
  -15    5    6      4.36      0.00
  -13    5    6     -2.01      0.00
  -11    5    6     -1.11      0.00
   -9    5    6      2.10      0.00
   -7    5    6      0.96      0.00
   -5    5    6     -6.39      0.00
   -3    5    6      9.32      0.00
   -1    5    6     -7.44      0.00
    1    5    6      3.90      0.00
    3    5    6     -1.55      0.00
    5    5    6     -0.79      0.00
    7    5    6      3.84      0.00
    9    5    6     -5.26      0.00
   11    5    6      3.78      0.00
   13    5    6     -1.15      0.00
   15    5    6     -0.55      0.00
   17    5    6      0.55      0.00
   19    5    6      0.56      0.00
   21    5    6     -0.81      0.00
   23    5    6     -0.64      0.00
   25    5    6      2.12      0.00
   27    5    6     -2.35      0.00
   29    5    6      2.02      0.00
   31    5    6     -1.36      0.00
  -30    6    6      4.57      0.00
  -28    6    6     -3.36      0.00
  -26    6    6     -2.57      0.00
  -24    6    6     10.10      0.00
  -22    6    6    -12.05      0.00
  -20    6    6      4.19      0.00
  -18    6    6      7.95      0.00
  -16    6    6    -13.86      0.00
  -14    6    6      8.41      0.00
  -12    6    6      4.52      0.00
  -10    6    6    -13.72      0.00
   -8    6    6      8.13      0.00
   -6    6    6      9.10      0.00
   -4    6    6    -20.14      0.00
   -2    6    6     14.30      0.00
    0    6    6      0.09      0.00
    2    6    6    -10.92      0.00
    4    6    6     15.39      0.00
    6    6    6    -14.49      0.00
    8    6    6      8.13      0.00
   10    6    6      1.33      0.00
   12    6    6     -8.79      0.00
   14    6    6     10.53      0.00
   16    6    6     -6.51      0.00
   18    6    6     -0.05      0.00
   20    6    6      5.18      0.00
   22    6    6     -6.92      0.00
   24    6    6      5.26      0.00
   26    6    6     -1.39      0.00
   28    6    6     -1.92      0.00
   30    6    6      2.29      0.00
  -29    7    6     -1.53      0.00
  -27    7    6      4.53      0.00
  -25    7    6     -5.78      0.00
  -23    7    6      2.32      0.00
  -21    7    6      4.02      0.00
  -19    7    6     -6.89      0.00
  -17    7    6      2.66      0.00
  -15    7    6      4.90      0.00
  -13    7    6     -7.86      0.00
  -11    7    6      0.76      0.00
   -9    7    6     12.29      0.00
   -7    7    6    -17.52      0.00
   -5    7    6      6.83      0.00
   -3    7    6      9.29      0.00
   -1    7    6    -14.44      0.00
    1    7    6      6.88      0.00
    3    7    6      2.47      0.00
    5    7    6     -5.68      0.00
    7    7    6      3.21      0.00
    9    7    6      0.77      0.00
   11    7    6     -2.98      0.00
   13    7    6      2.93      0.00
   15    7    6     -1.96      0.00
   17    7    6      1.13      0.00
   19    7    6     -0.66      0.00
   21    7    6      0.11      0.00
   23    7    6      0.95      0.00
   25    7    6     -1.76      0.00
   27    7    6      1.23      0.00
   29    7    6      0.02      0.00
  -28    8    6      0.65      0.00
  -26    8    6      0.00      0.00
  -24    8    6     -1.74      0.00
  -22    8    6      3.54      0.00
  -20    8    6     -3.51      0.00
  -18    8    6      1.25      0.00
  -16    8    6      2.22      0.00
  -14    8    6     -6.44      0.00
  -12    8    6      9.83      0.00
  -10    8    6     -8.05      0.00
   -8    8    6     -0.58      0.00
   -6    8    6      9.58      0.00
   -4    8    6    -10.36      0.00
   -2    8    6      2.89      0.00
    0    8    6      4.55      0.00
    2    8    6     -4.92      0.00
    4    8    6     -1.55      0.00
    6    8    6      8.73      0.00
    8    8    6     -9.91      0.00
   10    8    6      3.69      0.00
   12    8    6      4.88      0.00
   14    8    6     -9.56      0.00
   16    8    6      8.47      0.00
   18    8    6     -3.97      0.00
   20    8    6     -0.64      0.00
   22    8    6      3.46      0.00
   24    8    6     -3.97      0.00
   26    8    6      2.57      0.00
  -27    9    6      0.07      0.00
  -25    9    6      2.08      0.00
  -23    9    6     -3.03      0.00
  -21    9    6      1.12      0.00
  -19    9    6      1.46      0.00
  -17    9    6     -2.60      0.00
  -15    9    6      3.19      0.00
  -13    9    6     -3.39      0.00
  -11    9    6      1.37      0.00
   -9    9    6      2.95      0.00
   -7    9    6     -7.10      0.00
   -5    9    6      8.31      0.00
   -3    9    6     -5.01      0.00
   -1    9    6     -1.29      0.00
    1    9    6      5.72      0.00
    3    9    6     -4.53      0.00
    5    9    6     -0.58      0.00
    7    9    6      4.32      0.00
    9    9    6     -3.39      0.00
   11    9    6     -0.60      0.00
   13    9    6      3.74      0.00
   15    9    6     -4.18      0.00
   17    9    6      2.33      0.00
   19    9    6      0.95      0.00
   21    9    6     -3.93      0.00
   23    9    6      4.37      0.00
   25    9    6     -2.38      0.00
  -22   10    6     -2.51      0.00
  -20   10    6      2.01      0.00
  -18   10    6     -0.45      0.00
  -16   10    6     -1.86      0.00
  -14   10    6      3.38      0.00
  -12   10    6     -2.27      0.00
  -10   10    6     -1.98      0.00
   -8   10    6      6.88      0.00
   -6   10    6     -7.17      0.00
   -4   10    6      0.51      0.00
   -2   10    6      7.76      0.00
    0   10    6     -9.61      0.00
    2   10    6      2.93      0.00
    4   10    6      6.78      0.00
    6   10    6    -11.16      0.00
    8   10    6      6.11      0.00
   10   10    6      3.83      0.00
   12   10    6    -10.06      0.00
   14   10    6      8.97      0.00
   16   10    6     -3.13      0.00
   18   10    6     -3.24      0.00
   20   10    6      6.49      0.00
   22   10    6     -5.24      0.00
   24   10    6      1.96      0.00
  -23   11    6      1.50      0.00
  -21   11    6     -1.01      0.00
  -19   11    6      0.02      0.00
  -17   11    6      1.16      0.00
  -15   11    6     -2.47      0.00
  -13   11    6      2.31      0.00
  -11   11    6      0.74      0.00
   -9   11    6     -4.29      0.00
   -7   11    6      4.45      0.00
   -5   11    6     -1.17      0.00
   -3   11    6     -2.11      0.00
   -1   11    6      2.79      0.00
    1   11    6     -0.71      0.00
    3   11    6     -1.93      0.00
    5   11    6      1.60      0.00
    7   11    6      2.21      0.00
    9   11    6     -4.90      0.00
   11   11    6      2.93      0.00
   13   11    6      1.06      0.00
   15   11    6     -2.85      0.00
   17   11    6      2.08      0.00
   19   11    6     -0.55      0.00
   21   11    6     -0.62      0.00
  -20   12    6     -1.56      0.00
  -18   12    6      0.51      0.00
  -16   12    6      0.75      0.00
  -14   12    6     -0.55      0.00
  -12   12    6     -0.89      0.00
  -10   12    6      2.09      0.00
   -8   12    6     -2.34      0.00
   -6   12    6      1.03      0.00
   -4   12    6      2.19      0.00
   -2   12    6     -5.13      0.00
    0   12    6      4.45      0.00
    2   12    6     -0.42      0.00
    4   12    6     -3.12      0.00
    6   12    6      3.56      0.00
    8   12    6     -1.79      0.00
   10   12    6     -0.36      0.00
   12   12    6      2.31      0.00
   14   12    6     -3.59      0.00
   16   12    6      3.11      0.00
   18   12    6     -0.97      0.00
  -17   13    6      0.48      0.00
  -15   13    6     -0.04      0.00
  -13   13    6     -1.24      0.00
  -11   13    6      1.11      0.00
   -9   13    6      0.66      0.00
   -7   13    6     -1.23      0.00
   -5   13    6     -0.29      0.00
   -3   13    6      1.23      0.00
   -1   13    6      0.02      0.00
    1   13    6     -1.92      0.00
    3   13    6      2.28      0.00
    5   13    6     -0.58      0.00
    7   13    6     -1.40      0.00
    9   13    6      1.46      0.00
   11   13    6     -0.04      0.00
   13   13    6     -0.73      0.00
   15   13    6      0.61      0.00
  -12   14    6     -0.53      0.00
  -10   14    6     -0.35      0.00
   -8   14    6      0.22      0.00
   -6   14    6     -0.02      0.00
   -4   14    6      0.31      0.00
   -2   14    6     -0.42      0.00
    0   14    6      0.26      0.00
    8   14    6      2.43      0.00
   -3   15    6      0.35      0.00
  -33    1    7     -3.97      0.00
  -31    1    7      5.67      0.00
  -29    1    7     -3.24      0.00
  -27    1    7     -1.89      0.00
  -25    1    7      5.71      0.00
  -23    1    7     -6.69      0.00
  -21    1    7      5.58      0.00
  -19    1    7     -1.77      0.00
  -17    1    7     -6.00      0.00
  -15    1    7     15.54      0.00
  -13    1    7    -21.37      0.00
  -11    1    7     17.40      0.00
   -9    1    7      0.15      0.00
   -7    1    7    -24.83      0.00
   -5    1    7     37.00      0.00
   -3    1    7    -23.05      0.00
   -1    1    7     -2.69      0.00
    1    1    7     11.90      0.00
    3    1    7      2.18      0.00
    5    1    7    -18.59      0.00
    7    1    7     17.24      0.00
    9    1    7     -0.17      0.00
   11    1    7    -16.34      0.00
   13    1    7     20.75      0.00
   15    1    7    -13.84      0.00
   17    1    7      2.85      0.00
   19    1    7      5.71      0.00
   21    1    7     -8.15      0.00
   23    1    7      4.83      0.00
   25    1    7     -0.34      0.00
   27    1    7     -1.44      0.00
   29    1    7      1.25      0.00
   31    1    7     -1.10      0.00
  -34    2    7      0.51      0.00
  -32    2    7      1.15      0.00
  -30    2    7     -2.05      0.00
  -28    2    7     -0.46      0.00
  -26    2    7      4.95      0.00
  -24    2    7     -6.53      0.00
  -22    2    7      3.08      0.00
  -20    2    7      1.49      0.00
  -18    2    7     -2.27      0.00
  -16    2    7     -0.70      0.00
  -14    2    7      3.32      0.00
  -12    2    7     -0.55      0.00
  -10    2    7    -10.48      0.00
   -8    2    7     23.32      0.00
   -6    2    7    -23.01      0.00
   -4    2    7      5.36      0.00
   -2    2    7     12.04      0.00
    0    2    7    -11.75      0.00
    2    2    7      0.32      0.00
    4    2    7      3.49      0.00
    6    2    7      4.46      0.00
    8    2    7    -11.66      0.00
   10    2    7      8.58      0.00
   12    2    7      0.71      0.00
   14    2    7     -7.01      0.00
   16    2    7      7.02      0.00
   18    2    7     -3.27      0.00
   20    2    7     -0.67      0.00
   22    2    7      1.80      0.00
   24    2    7      0.74      0.00
   26    2    7     -3.73      0.00
   28    2    7      3.58      0.00
   30    2    7     -1.30      0.00
   32    2    7     -0.03      0.00
  -33    3    7      2.34      0.00
  -31    3    7     -5.93      0.00
  -29    3    7      7.44      0.00
  -27    3    7     -3.67      0.00
  -25    3    7     -4.44      0.00
  -23    3    7     12.12      0.00
  -21    3    7    -14.00      0.00
  -19    3    7      7.85      0.00
  -17    3    7      3.11      0.00
  -15    3    7    -12.29      0.00
  -13    3    7     13.64      0.00
  -11    3    7     -4.62      0.00
   -9    3    7    -10.42      0.00
   -7    3    7     19.90      0.00
   -5    3    7    -14.98      0.00
   -3    3    7      0.68      0.00
   -1    3    7      9.45      0.00
    1    3    7     -9.37      0.00
    3    3    7      4.00      0.00
    5    3    7      1.26      0.00
    7    3    7     -5.28      0.00
    9    3    7      6.36      0.00
   11    3    7     -2.17      0.00
   13    3    7     -4.76      0.00
   15    3    7      8.20      0.00
   17    3    7     -5.30      0.00
   19    3    7     -1.57      0.00
   21    3    7      7.84      0.00
   23    3    7     -9.29      0.00
   25    3    7      4.98      0.00
   27    3    7      1.01      0.00
   29    3    7     -3.88      0.00
   31    3    7      3.10      0.00
  -32    4    7      0.09      0.00
  -30    4    7      0.20      0.00
  -28    4    7      0.00      0.00
  -26    4    7     -0.38      0.00
  -24    4    7     -0.94      0.00
  -22    4    7      3.69      0.00
  -20    4    7     -3.73      0.00
  -18    4    7     -1.41      0.00
  -16    4    7      8.27      0.00
  -14    4    7    -10.52      0.00
  -12    4    7      3.18      0.00
  -10    4    7     12.81      0.00
   -8    4    7    -25.04      0.00
   -6    4    7     17.92      0.00
   -4    4    7      5.90      0.00
   -2    4    7    -24.45      0.00
    0    4    7     23.46      0.00
    2    4    7    -10.46      0.00
    4    4    7     -1.31      0.00
    6    4    7      7.19      0.00
    8    4    7     -7.57      0.00
   10    4    7      3.72      0.00
   12    4    7      0.84      0.00
   14    4    7     -2.54      0.00
   16    4    7      1.22      0.00
   18    4    7      0.95      0.00
   20    4    7     -1.78      0.00
   22    4    7      0.65      0.00
   24    4    7      0.94      0.00
   26    4    7     -1.39      0.00
   28    4    7      1.10      0.00
   30    4    7     -0.91      0.00
  -29    5    7     -6.16      0.00
  -27    5    7      1.51      0.00
  -25    5    7      8.33      0.00
  -23    5    7    -15.78      0.00
  -21    5    7     12.15      0.00
  -19    5    7      1.62      0.00
  -17    5    7    -14.14      0.00
  -15    5    7     14.62      0.00
  -13    5    7     -1.55      0.00
  -11    5    7    -15.29      0.00
   -9    5    7     18.65      0.00
   -7    5    7     -0.29      0.00
   -5    5    7    -23.80      0.00
   -3    5    7     28.93      0.00
   -1    5    7    -12.21      0.00
    1    5    7     -7.74      0.00
    3    5    7     16.61      0.00
    5    5    7    -14.70      0.00
    7    5    7      7.46      0.00
    9    5    7      0.83      0.00
   11    5    7     -6.54      0.00
   13    5    7      7.48      0.00
   15    5    7     -4.17      0.00
   17    5    7     -0.89      0.00
   19    5    7      5.07      0.00
   21    5    7     -6.87      0.00
   23    5    7      5.80      0.00
   25    5    7     -2.33      0.00
   27    5    7     -1.37      0.00
   29    5    7      2.78      0.00
  -30    6    7     -0.71      0.00
  -28    6    7      3.78      0.00
  -26    6    7     -6.37      0.00
  -24    6    7      5.25      0.00
  -22    6    7      0.08      0.00
  -20    6    7     -5.54      0.00
  -18    6    7      6.08      0.00
  -16    6    7     -1.24      0.00
  -14    6    7     -3.88      0.00
  -12    6    7      3.01      0.00
  -10    6    7      5.32      0.00
   -8    6    7    -14.22      0.00
   -6    6    7     13.48      0.00
   -4    6    7     -1.82      0.00
   -2    6    7     -9.81      0.00
    0    6    7     11.10      0.00
    2    6    7     -3.70      0.00
    4    6    7     -3.20      0.00
    6    6    7      3.82      0.00
    8    6    7      0.23      0.00
   10    6    7     -4.04      0.00
   12    6    7      4.74      0.00
   14    6    7     -2.88      0.00
   16    6    7      0.35      0.00
   18    6    7      1.49      0.00
   20    6    7     -2.34      0.00
   22    6    7      2.61      0.00
   24    6    7     -2.41      0.00
   26    6    7      1.57      0.00
   28    6    7     -0.64      0.00
  -29    7    7      1.20      0.00
  -27    7    7      0.31      0.00
  -25    7    7     -3.70      0.00
  -23    7    7      6.66      0.00
  -21    7    7     -5.42      0.00
  -19    7    7     -0.40      0.00
  -17    7    7      6.61      0.00
  -15    7    7     -9.50      0.00
  -13    7    7      8.18      0.00
  -11    7    7     -3.16      0.00
   -9    7    7     -2.95      0.00
   -7    7    7      6.10      0.00
   -5    7    7     -5.27      0.00
   -3    7    7      3.02      0.00
   -1    7    7     -1.23      0.00
    1    7    7      0.57      0.00
    3    7    7     -2.23      0.00
    5    7    7      5.72      0.00
    7    7    7     -7.18      0.00
    9    7    7      3.64      0.00
   11    7    7      2.89      0.00
   13    7    7     -7.62      0.00
   15    7    7      7.87      0.00
   17    7    7     -4.45      0.00
   19    7    7     -0.24      0.00
   21    7    7      4.06      0.00
   23    7    7     -5.38      0.00
   25    7    7      3.61      0.00
   27    7    7     -0.46      0.00
  -28    8    7     -0.37      0.00
  -26    8    7      2.32      0.00
  -24    8    7     -2.76      0.00
  -22    8    7     -0.26      0.00
  -20    8    7      4.16      0.00
  -18    8    7     -4.53      0.00
  -16    8    7      1.45      0.00
  -14    8    7      1.51      0.00
  -12    8    7     -1.76      0.00
  -10    8    7     -0.72      0.00
   -8    8    7      2.55      0.00
   -6    8    7      0.61      0.00
   -4    8    7     -6.82      0.00
   -2    8    7      8.38      0.00
    0    8    7     -2.76      0.00
    2    8    7     -3.95      0.00
    4    8    7      5.78      0.00
    6    8    7     -2.83      0.00
    8    8    7     -1.02      0.00
   10    8    7      2.51      0.00
   12    8    7     -1.23      0.00
   14    8    7     -0.88      0.00
   16    8    7      1.72      0.00
   18    8    7     -0.40      0.00
   20    8    7     -2.04      0.00
   22    8    7      3.10      0.00
   24    8    7     -1.79      0.00
   26    8    7      0.12      0.00
  -27    9    7      0.03      0.00
  -25    9    7      1.33      0.00
  -23    9    7     -2.82      0.00
  -21    9    7      3.28      0.00
  -19    9    7     -2.03      0.00
  -17    9    7     -0.69      0.00
  -15    9    7      4.07      0.00
  -13    9    7     -6.71      0.00
  -11    9    7      5.82      0.00
   -9    9    7      0.62      0.00
   -7    9    7     -9.07      0.00
   -5    9    7     11.34      0.00
   -3    9    7     -4.29      0.00
   -1    9    7     -5.49      0.00
    1    9    7      9.16      0.00
    3    9    7     -4.37      0.00
    5    9    7     -4.01      0.00
    7    9    7      8.38      0.00
    9    9    7     -4.77      0.00
   11    9    7     -3.21      0.00
   13    9    7      8.36      0.00
   15    9    7     -7.35      0.00
   17    9    7      2.29      0.00
   19    9    7      2.61      0.00
   21    9    7     -4.37      0.00
   23    9    7      3.10      0.00
  -22   10    7     -2.78      0.00
  -20   10    7      0.45      0.00
  -18   10    7      1.91      0.00
  -16   10    7     -3.52      0.00
  -14   10    7      4.01      0.00
  -12   10    7     -1.44      0.00
  -10   10    7     -4.31      0.00
   -8   10    7      8.95      0.00
   -6   10    7     -7.98      0.00
   -4   10    7      1.81      0.00
   -2   10    7      4.91      0.00
    0   10    7     -7.63      0.00
    2   10    7      5.01      0.00
    4   10    7      0.26      0.00
    6   10    7     -3.42      0.00
    8   10    7      2.16      0.00
   10   10    7      1.09      0.00
   12   10    7     -2.69      0.00
   14   10    7      2.13      0.00
   16   10    7     -0.86      0.00
   18   10    7     -0.62      0.00
   20   10    7      2.19      0.00
   22   10    7     -2.89      0.00
  -23   11    7      2.15      0.00
  -21   11    7     -1.05      0.00
  -19   11    7     -0.60      0.00
  -17   11    7      1.63      0.00
  -15   11    7     -1.45      0.00
  -13   11    7     -0.10      0.00
  -11   11    7      2.56      0.00
   -9   11    7     -4.60      0.00
   -7   11    7      3.93      0.00
   -5   11    7      0.56      0.00
   -3   11    7     -6.05      0.00
   -1   11    7      7.72      0.00
    1   11    7     -3.70      0.00
    3   11    7     -3.18      0.00
    5   11    7      7.48      0.00
    7   11    7     -5.42      0.00
    9   11    7     -1.04      0.00
   11   11    7      6.09      0.00
   13   11    7     -6.61      0.00
   15   11    7      3.70      0.00
   17   11    7      0.59      0.00
   19   11    7     -4.04      0.00
   21   11    7      4.44      0.00
  -20   12    7      0.57      0.00
  -18   12    7      0.62      0.00
  -16   12    7     -1.00      0.00
  -14   12    7     -0.38      0.00
  -12   12    7      1.07      0.00
  -10   12    7      0.40      0.00
   -8   12    7     -1.59      0.00
   -4   12    7      1.00      0.00
   -2   12    7     -0.93      0.00
    0   12    7     -0.85      0.00
    2   12    7      2.80      0.00
    4   12    7     -2.39      0.00
    6   12    7     -1.14      0.00
    8   12    7      4.04      0.00
   10   12    7     -2.55      0.00
   12   12    7     -1.20      0.00
   14   12    7      2.92      0.00
   16   12    7     -2.38      0.00
   18   12    7      1.44      0.00
  -15   13    7      1.46      0.00
  -13   13    7     -1.83      0.00
  -11   13    7      0.81      0.00
   -9   13    7      0.43      0.00
   -7   13    7     -1.32      0.00
   -5   13    7      1.26      0.00
   -1   13    7     -1.17      0.00
    1   13    7      1.04      0.00
    3   13    7     -0.24      0.00
    5   13    7     -0.55      0.00
    7   13    7      1.85      0.00
    9   13    7     -3.04      0.00
   11   13    7      2.19      0.00
   13   13    7      0.36      0.00
   15   13    7     -1.75      0.00
  -10   14    7     -0.28      0.00
   -8   14    7      1.73      0.00
   -6   14    7     -1.48      0.00
   -4   14    7     -0.05      0.00
   -2   14    7      1.11      0.00
    0   14    7     -0.99      0.00
  -34    0    8     -2.46      0.00
  -32    0    8      5.08      0.00
  -30    0    8     -3.66      0.00
  -28    0    8     -2.62      0.00
  -26    0    8      8.01      0.00
  -24    0    8     -7.66      0.00
  -22    0    8      3.55      0.00
  -20    0    8      0.78      0.00
  -18    0    8     -6.09      0.00
  -16    0    8     13.52      0.00
  -14    0    8    -18.92      0.00
  -12    0    8     15.72      0.00
  -10    0    8     -0.79      0.00
   -8    0    8    -21.66      0.00
   -6    0    8     37.87      0.00
   -4    0    8    -32.10      0.00
   -2    0    8      6.03      0.00
    0    0    8     15.92      0.00
    2    0    8    -12.77      0.00
    4    0    8     -6.91      0.00
    6    0    8     16.82      0.00
    8    0    8     -6.00      0.00
   10    0    8    -12.18      0.00
   12    0    8     20.73      0.00
   14    0    8    -16.21      0.00
   16    0    8      5.13      0.00
   18    0    8      5.22      0.00
   20    0    8     -9.51      0.00
   22    0    8      6.50      0.00
   24    0    8     -1.08      0.00
   26    0    8     -1.18      0.00
   28    0    8      0.66      0.00
   30    0    8     -0.61      0.00
   32    0    8      1.00      0.00
  -33    1    8      0.08      0.00
  -31    1    8     -1.52      0.00
  -29    1    8      1.40      0.00
  -27    1    8      1.75      0.00
  -25    1    8     -5.31      0.00
  -23    1    8      4.99      0.00
  -21    1    8     -0.68      0.00
  -19    1    8     -3.20      0.00
  -17    1    8      3.68      0.00
  -15    1    8     -2.12      0.00
  -13    1    8      1.09      0.00
  -11    1    8     -2.08      0.00
   -9    1    8      5.22      0.00
   -7    1    8     -7.58      0.00
   -5    1    8      4.75      0.00
   -3    1    8      1.72      0.00
   -1    1    8     -3.86      0.00
    1    1    8     -0.94      0.00
    3    1    8      4.46      0.00
    5    1    8      0.09      0.00
    7    1    8     -7.23      0.00
    9    1    8      7.48      0.00
   11    1    8     -0.73      0.00
   13    1    8     -5.56      0.00
   15    1    8      6.94      0.00
   17    1    8     -4.48      0.00
   19    1    8      0.69      0.00
   21    1    8      1.76      0.00
   23    1    8     -0.75      0.00
   25    1    8     -2.25      0.00
   27    1    8      3.29      0.00
   29    1    8     -1.58      0.00
   31    1    8     -0.05      0.00
  -32    2    8     -3.85      0.00
  -30    2    8      5.00      0.00
  -28    2    8     -2.38      0.00
  -26    2    8     -3.10      0.00
  -24    2    8      8.44      0.00
  -22    2    8    -10.71      0.00
  -20    2    8      7.68      0.00
  -18    2    8      0.96      0.00
  -16    2    8    -11.91      0.00
  -14    2    8     19.48      0.00
  -12    2    8    -17.76      0.00
  -10    2    8      2.91      0.00
   -8    2    8     20.63      0.00
   -6    2    8    -36.69      0.00
   -4    2    8     30.41      0.00
   -2    2    8     -6.57      0.00
    0    2    8    -13.92      0.00
    2    2    8     17.02      0.00
    4    2    8     -6.93      0.00
    6    2    8     -3.91      0.00
    8    2    8      7.18      0.00
   10    2    8     -2.13      0.00
   12    2    8     -5.99      0.00
   14    2    8     10.22      0.00
   16    2    8     -7.56      0.00
   18    2    8      0.60      0.00
   20    2    8      5.92      0.00
   22    2    8     -8.27      0.00
   24    2    8      5.55      0.00
   26    2    8     -0.43      0.00
   28    2    8     -3.07      0.00
   30    2    8      3.40      0.00
  -31    3    8      1.00      0.00
  -29    3    8     -0.58      0.00
  -27    3    8     -1.97      0.00
  -25    3    8      3.76      0.00
  -23    3    8     -1.67      0.00
  -21    3    8     -2.33      0.00
  -19    3    8      3.04      0.00
  -17    3    8      1.14      0.00
  -15    3    8     -6.37      0.00
  -13    3    8      5.96      0.00
  -11    3    8      5.47      0.00
   -9    3    8    -23.03      0.00
   -7    3    8     28.61      0.00
   -5    3    8     -9.96      0.00
   -3    3    8    -18.82      0.00
   -1    3    8     31.06      0.00
    1    3    8    -19.75      0.00
    3    3    8      1.68      0.00
    5    3    8      6.91      0.00
    7    3    8     -5.18      0.00
    9    3    8      0.60      0.00
   11    3    8      1.55      0.00
   13    3    8     -0.49      0.00
   15    3    8     -2.08      0.00
   17    3    8      3.93      0.00
   19    3    8     -3.66      0.00
   21    3    8      1.78      0.00
   23    3    8     -0.28      0.00
   25    3    8      0.14      0.00
   27    3    8     -0.28      0.00
   29    3    8     -0.10      0.00
  -30    4    8     -5.47      0.00
  -28    4    8      3.98      0.00
  -26    4    8      3.31      0.00
  -24    4    8    -12.32      0.00
  -22    4    8     15.51      0.00
  -20    4    8     -8.56      0.00
  -18    4    8     -4.88      0.00
  -16    4    8     15.40      0.00
  -14    4    8    -14.57      0.00
  -12    4    8      1.30      0.00
  -10    4    8     14.15      0.00
   -8    4    8    -16.08      0.00
   -6    4    8      0.72      0.00
   -4    4    8     16.16      0.00
   -2    4    8    -17.60      0.00
    0    4    8      5.51      0.00
    2    4    8      5.63      0.00
    4    4    8     -8.26      0.00
    6    4    8      5.82      0.00
    8    4    8     -2.90      0.00
   10    4    8      0.12      0.00
   12    4    8      2.42      0.00
   14    4    8     -3.10      0.00
   16    4    8      1.17      0.00
   18    4    8      1.94      0.00
   20    4    8     -4.48      0.00
   22    4    8      5.16      0.00
   24    4    8     -3.07      0.00
   26    4    8     -0.62      0.00
   28    4    8      2.86      0.00
   30    4    8     -2.34      0.00
  -29    5    8      1.11      0.00
  -27    5    8     -3.10      0.00
  -25    5    8      3.78      0.00
  -23    5    8     -2.89      0.00
  -21    5    8      0.39      0.00
  -19    5    8      3.50      0.00
  -17    5    8     -6.36      0.00
  -15    5    8      5.48      0.00
  -13    5    8     -1.35      0.00
  -11    5    8     -2.82      0.00
   -9    5    8      3.70      0.00
   -7    5    8     -0.18      0.00
   -5    5    8     -4.83      0.00
   -3    5    8      6.50      0.00
   -1    5    8     -4.01      0.00
    1    5    8      0.99      0.00
    3    5    8      0.61      0.00
    5    5    8     -2.39      0.00
    7    5    8      4.61      0.00
    9    5    8     -4.84      0.00
   11    5    8      2.40      0.00
   13    5    8      0.34      0.00
   15    5    8     -1.62      0.00
   17    5    8      1.81      0.00
   19    5    8     -1.71      0.00
   21    5    8      1.67      0.00
   23    5    8     -1.73      0.00
   25    5    8      1.54      0.00
   27    5    8     -1.09      0.00
   29    5    8      0.92      0.00
  -30    6    8      2.18      0.00
  -28    6    8     -0.25      0.00
  -26    6    8     -4.49      0.00
  -24    6    8      9.91      0.00
  -22    6    8    -10.19      0.00
  -20    6    8      1.91      0.00
  -18    6    8      9.38      0.00
  -16    6    8    -14.48      0.00
  -14    6    8      9.92      0.00
  -12    6    8      0.75      0.00
  -10    6    8     -9.22      0.00
   -8    6    8      7.36      0.00
   -6    6    8      2.90      0.00
   -4    6    8     -9.36      0.00
   -2    6    8      4.96      0.00
    0    6    8      4.03      0.00
    2    6    8     -8.97      0.00
    4    6    8      8.45      0.00
    6    6    8     -4.77      0.00
    8    6    8     -0.27      0.00
   10    6    8      4.49      0.00
   12    6    8     -5.70      0.00
   14    6    8      3.84      0.00
   16    6    8     -0.65      0.00
   18    6    8     -2.33      0.00
   20    6    8      4.30      0.00
   22    6    8     -4.60      0.00
   24    6    8      2.81      0.00
   26    6    8      0.05      0.00
   28    6    8     -1.68      0.00
  -29    7    8     -1.61      0.00
  -27    7    8      3.25      0.00
  -25    7    8     -3.41      0.00
  -23    7    8      0.26      0.00
  -21    7    8      4.96      0.00
  -19    7    8     -7.13      0.00
  -17    7    8      3.58      0.00
  -15    7    8      1.99      0.00
  -13    7    8     -3.79      0.00
  -11    7    8     -0.54      0.00
   -9    7    8      7.41      0.00
   -7    7    8     -8.51      0.00
   -5    7    8     -0.36      0.00
   -3    7    8     11.45      0.00
   -1    7    8    -13.06      0.00
    1    7    8      4.05      0.00
    3    7    8      6.08      0.00
    5    7    8     -8.93      0.00
    7    7    8      4.09      0.00
    9    7    8      2.87      0.00
   11    7    8     -6.19      0.00
   13    7    8      4.51      0.00
   15    7    8     -0.57      0.00
   17    7    8     -2.39      0.00
   19    7    8      3.04      0.00
   21    7    8     -2.14      0.00
   23    7    8      1.15      0.00
   25    7    8     -0.54      0.00
   27    7    8     -0.07      0.00
  -28    8    8      0.54      0.00
  -26    8    8      0.68      0.00
  -24    8    8     -3.00      0.00
  -22    8    8      4.19      0.00
  -20    8    8     -2.60      0.00
  -18    8    8     -1.15      0.00
  -16    8    8      5.57      0.00
  -14    8    8     -8.93      0.00
  -12    8    8      8.43      0.00
  -10    8    8     -2.04      0.00
   -8    8    8     -7.76      0.00
   -6    8    8     14.24      0.00
   -4    8    8    -12.00      0.00
   -2    8    8      2.40      0.00
    0    8    8      7.14      0.00
    2    8    8     -9.41      0.00
    4    8    8      3.39      0.00
    6    8    8      4.94      0.00
    8    8    8     -7.79      0.00
   10    8    8      2.96      0.00
   12    8    8      4.45      0.00
   14    8    8     -8.22      0.00
   16    8    8      6.77      0.00
   18    8    8     -2.25      0.00
   20    8    8     -2.43      0.00
   22    8    8      4.88      0.00
   24    8    8     -4.17      0.00
   26    8    8      1.66      0.00
  -27    9    8     -0.45      0.00
  -25    9    8      2.57      0.00
  -23    9    8     -2.99      0.00
  -21    9    8      0.43      0.00
  -19    9    8      2.72      0.00
  -17    9    8     -4.04      0.00
  -15    9    8      3.20      0.00
  -13    9    8     -0.24      0.00
  -11    9    8     -4.08      0.00
   -9    9    8      7.30      0.00
   -7    9    8     -7.54      0.00
   -5    9    8      4.80      0.00
   -3    9    8      0.07      0.00
   -1    9    8     -5.05      0.00
    1    9    8      6.97      0.00
    3    9    8     -4.35      0.00
    5    9    8     -0.49      0.00
    7    9    8      3.39      0.00
    9    9    8     -2.35      0.00
   11    9    8     -0.79      0.00
   13    9    8      3.01      0.00
   15    9    8     -2.92      0.00
   17    9    8      0.49      0.00
   19    9    8      3.18      0.00
   21    9    8     -5.34      0.00
   23    9    8      4.10      0.00
  -24   10    8      2.69      0.00
  -20   10    8     -0.20      0.00
  -18   10    8      1.83      0.00
  -16   10    8     -2.29      0.00
  -14   10    8      1.94      0.00
  -12   10    8     -0.80      0.00
  -10   10    8     -1.78      0.00
   -8   10    8      4.92      0.00
   -6   10    8     -5.30      0.00
   -4   10    8      0.93      0.00
   -2   10    8      5.08      0.00
    0   10    8     -7.44      0.00
    2   10    8      3.97      0.00
    4   10    8      2.58      0.00
    6   10    8     -6.43      0.00
    8   10    8      3.83      0.00
   10   10    8      2.64      0.00
   12   10    8     -6.85      0.00
   14   10    8      5.71      0.00
   16   10    8     -0.89      0.00
   18   10    8     -3.81      0.00
   20   10    8      5.04      0.00
   22   10    8     -2.63      0.00
  -21   11    8      0.07      0.00
  -19   11    8     -0.28      0.00
  -17   11    8      0.25      0.00
  -15   11    8     -1.16      0.00
  -13   11    8      1.57      0.00
  -11   11    8      0.64      0.00
   -9   11    8     -3.89      0.00
   -7   11    8      4.37      0.00
   -5   11    8     -1.13      0.00
   -3   11    8     -2.95      0.00
   -1   11    8      4.61      0.00
    1   11    8     -2.87      0.00
    3   11    8     -0.34      0.00
    5   11    8      1.63      0.00
    7   11    8      0.07      0.00
    9   11    8     -1.93      0.00
   11   11    8      1.25      0.00
   13   11    8      0.86      0.00
   15   11    8     -2.01      0.00
   17   11    8      1.86      0.00
   19   11    8     -1.19      0.00
  -18   12    8     -0.26      0.00
  -16   12    8      1.09      0.00
  -14   12    8     -1.40      0.00
  -12   12    8      0.62      0.00
  -10   12    8      1.06      0.00
   -8   12    8     -2.39      0.00
   -4   12    8      1.00      0.00
   -2   12    8     -3.17      0.00
    0   12    8      2.82      0.00
    2   12    8     -0.34      0.00
    4   12    8     -2.36      0.00
    6   12    8      3.44      0.00
    8   12    8     -2.54      0.00
   10   12    8      0.65      0.00
   12   12    8      1.18      0.00
   14   12    8     -2.18      0.00
   16   12    8      1.56      0.00
  -13   13    8     -1.55      0.00
  -11   13    8      0.61      0.00
   -9   13    8      1.61      0.00
   -7   13    8     -2.10      0.00
   -5   13    8      0.63      0.00
   -3   13    8      0.64      0.00
   -1   13    8     -0.65      0.00
    1   13    8     -0.53      0.00
    3   13    8      2.05      0.00
    5   13    8     -2.22      0.00
    7   13    8      0.84      0.00
    9   13    8      0.15      0.00
   11   13    8     -0.02      0.00
   13   13    8     -0.15      0.00
   -8   14    8      0.76      0.00
   -6   14    8     -0.60      0.00
   -4   14    8     -0.14      0.00
   -2   14    8      1.00      0.00
    0   14    8     -0.84      0.00
  -33    1    9     -2.42      0.00
  -31    1    9      3.63      0.00
  -29    1    9     -0.59      0.00
  -27    1    9     -5.10      0.00
  -25    1    9      8.18      0.00
  -23    1    9     -6.49      0.00
  -21    1    9      1.96      0.00
  -19    1    9      3.89      0.00
  -17    1    9    -10.57      0.00
  -15    1    9     15.68      0.00
  -13    1    9    -14.75      0.00
  -11    1    9      4.18      0.00
   -9    1    9     15.11      0.00
   -7    1    9    -33.60      0.00
   -5    1    9     36.08      0.00
   -3    1    9    -16.45      0.00
   -1    1    9    -10.93      0.00
    1    1    9     23.12      0.00
    3    1    9    -13.26      0.00
    5    1    9     -3.41      0.00
    7    1    9      9.15      0.00
    9    1    9     -1.76      0.00
   11    1    9     -8.59      0.00
   13    1    9     12.68      0.00
   15    1    9     -8.68      0.00
   17    1    9      0.28      0.00
   19    1    9      6.80      0.00
   21    1    9     -8.51      0.00
   23    1    9      5.33      0.00
   25    1    9     -1.06      0.00
   27    1    9     -1.57      0.00
   29    1    9      2.45      0.00
   31    1    9     -2.04      0.00
  -32    2    9      0.80      0.00
  -30    2    9     -1.63      0.00
  -28    2    9     -0.20      0.00
  -26    2    9      4.11      0.00
  -24    2    9     -5.61      0.00
  -22    2    9      2.05      0.00
  -20    2    9      3.49      0.00
  -18    2    9     -5.89      0.00
  -16    2    9      3.38      0.00
  -14    2    9      1.06      0.00
  -12    2    9     -1.53      0.00
  -10    2    9     -5.38      0.00
   -8    2    9     13.77      0.00
   -6    2    9    -11.65      0.00
   -4    2    9     -3.18      0.00
   -2    2    9     16.40      0.00
    0    2    9    -14.29      0.00
    2    2    9      1.80      0.00
    4    2    9      5.49      0.00
    6    2    9     -2.33      0.00
    8    2    9     -3.01      0.00
   10    2    9      2.97      0.00
   12    2    9      1.41      0.00
   14    2    9     -5.56      0.00
   16    2    9      6.89      0.00
   18    2    9     -4.96      0.00
   20    2    9      1.48      0.00
   22    2    9      0.36      0.00
   24    2    9      0.46      0.00
   26    2    9     -1.33      0.00
   28    2    9      0.46      0.00
   30    2    9      0.53      0.00
  -31    3    9     -3.52      0.00
  -29    3    9      3.61      0.00
  -27    3    9      0.48      0.00
  -25    3    9     -7.07      0.00
  -23    3    9     11.91      0.00
  -21    3    9    -11.07      0.00
  -19    3    9      2.73      0.00
  -17    3    9     10.34      0.00
  -15    3    9    -20.06      0.00
  -13    3    9     17.69      0.00
  -11    3    9     -1.96      0.00
   -9    3    9    -17.16      0.00
   -7    3    9     25.12      0.00
   -5    3    9    -16.28      0.00
   -3    3    9     -0.33      0.00
   -1    3    9     11.54      0.00
    1    3    9    -12.82      0.00
    3    3    9      7.95      0.00
    5    3    9     -1.28      0.00
    7    3    9     -4.35      0.00
    9    3    9      5.88      0.00
   11    3    9     -2.38      0.00
   13    3    9     -2.55      0.00
   15    3    9      4.44      0.00
   17    3    9     -2.41      0.00
   19    3    9     -1.46      0.00
   21    3    9      4.54      0.00
   23    3    9     -4.34      0.00
   25    3    9      0.60      0.00
   27    3    9      3.21      0.00
   29    3    9     -3.70      0.00
  -30    4    9      0.08      0.00
  -28    4    9     -0.52      0.00
  -26    4    9      0.00      0.00
  -24    4    9     -0.30      0.00
  -22    4    9      2.08      0.00
  -20    4    9     -1.67      0.00
  -18    4    9     -3.12      0.00
  -16    4    9      7.99      0.00
  -14    4    9     -6.86      0.00
  -12    4    9     -1.65      0.00
  -10    4    9     12.63      0.00
   -8    4    9    -16.51      0.00
   -6    4    9      6.56      0.00
   -4    4    9     11.42      0.00
   -2    4    9    -22.43      0.00
    0    4    9     18.29      0.00
    2    4    9     -5.03      0.00
    4    4    9     -6.39      0.00
    6    4    9     10.27      0.00
    8    4    9     -7.20      0.00
   10    4    9      1.22      0.00
   12    4    9      2.84      0.00
   14    4    9     -2.76      0.00
   16    4    9      0.27      0.00
   18    4    9      1.60      0.00
   20    4    9     -1.54      0.00
   22    4    9      0.18      0.00
   24    4    9      1.07      0.00
   26    4    9     -1.35      0.00
   28    4    9      1.01      0.00
   30    4    9     -0.69      0.00
  -29    5    9     -1.56      0.00
  -27    5    9     -2.15      0.00
  -25    5    9      8.81      0.00
  -23    5    9    -13.22      0.00
  -21    5    9      8.63      0.00
  -19    5    9      4.12      0.00
  -17    5    9    -15.11      0.00
  -15    5    9     15.30      0.00
  -13    5    9     -4.51      0.00
  -11    5    9     -8.83      0.00
   -9    5    9     12.69      0.00
   -7    5    9     -2.13      0.00
   -5    5    9    -12.39      0.00
   -3    5    9     15.04      0.00
   -1    5    9     -3.88      0.00
    1    5    9     -8.46      0.00
    3    5    9     11.74      0.00
    5    5    9     -7.02      0.00
    7    5    9      0.49      0.00
    9    5    9      3.52      0.00
   11    5    9     -3.77      0.00
   13    5    9      1.26      0.00
   15    5    9      1.67      0.00
   17    5    9     -3.10      0.00
   19    5    9      2.98      0.00
   21    5    9     -2.27      0.00
   23    5    9      1.16      0.00
   25    5    9      0.53      0.00
   27    5    9     -1.82      0.00
   29    5    9      1.44      0.00
  -28    6    9      2.89      0.00
  -26    6    9     -4.04      0.00
  -24    6    9      2.65      0.00
  -22    6    9      1.56      0.00
  -20    6    9     -5.92      0.00
  -18    6    9      6.49      0.00
  -16    6    9     -2.91      0.00
  -14    6    9     -0.67      0.00
  -12    6    9      0.43      0.00
  -10    6    9      3.33      0.00
   -8    6    9     -6.45      0.00
   -6    6    9      4.01      0.00
   -4    6    9      4.03      0.00
   -2    6    9    -10.48      0.00
    0    6    9      8.48      0.00
    2    6    9     -0.30      0.00
    4    6    9     -5.47      0.00
    6    6    9      4.05      0.00
    8    6    9      1.45      0.00
   10    6    9     -5.18      0.00
   12    6    9      4.53      0.00
   14    6    9     -0.87      0.00
   16    6    9     -3.17      0.00
   18    6    9      5.36      0.00
   20    6    9     -4.80      0.00
   22    6    9      2.71      0.00
   24    6    9     -1.03      0.00
   26    6    9      0.25      0.00
   28    6    9      0.09      0.00
  -27    7    9      1.54      0.00
  -25    7    9     -3.67      0.00
  -23    7    9      5.03      0.00
  -21    7    9     -3.00      0.00
  -19    7    9     -2.53      0.00
  -17    7    9      8.49      0.00
  -15    7    9    -11.34      0.00
  -13    7    9      8.46      0.00
  -11    7    9     -0.12      0.00
   -9    7    9     -8.55      0.00
   -7    7    9     11.75      0.00
   -5    7    9     -9.03      0.00
   -3    7    9      3.72      0.00
   -1    7    9      1.60      0.00
    1    7    9     -4.79      0.00
    3    7    9      3.78      0.00
    5    7    9      0.37      0.00
    7    7    9     -3.16      0.00
    9    7    9      1.72      0.00
   11    7    9      2.10      0.00
   13    7    9     -4.75      0.00
   15    7    9      4.60      0.00
   17    7    9     -1.95      0.00
   19    7    9     -1.93      0.00
   21    7    9      4.77      0.00
   23    7    9     -4.68      0.00
   25    7    9      2.29      0.00
   27    7    9     -0.05      0.00
  -26    8    9      0.80      0.00
  -24    8    9     -1.10      0.00
  -22    8    9     -0.56      0.00
  -20    8    9      3.57      0.00
  -18    8    9     -4.89      0.00
  -16    8    9      2.80      0.00
  -14    8    9      1.34      0.00
  -12    8    9     -4.40      0.00
  -10    8    9      3.93      0.00
   -8    8    9     -1.62      0.00
   -6    8    9      1.74      0.00
   -4    8    9     -4.13      0.00
   -2    8    9      3.83      0.00
    0    8    9      0.89      0.00
    2    8    9     -5.68      0.00
    4    8    9      6.13      0.00
    6    8    9     -2.40      0.00
    8    8    9     -2.11      0.00
   10    8    9      4.10      0.00
   12    8    9     -2.74      0.00
   14    8    9     -0.05      0.00
   16    8    9      1.47      0.00
   18    8    9     -0.45      0.00
   20    8    9     -1.46      0.00
   22    8    9      1.96      0.00
   24    8    9     -0.81      0.00
  -25    9    9      2.34      0.00
  -23    9    9     -3.39      0.00
  -21    9    9      1.88      0.00
  -19    9    9      0.89      0.00
  -17    9    9     -3.07      0.00
  -15    9    9      4.46      0.00
  -13    9    9     -4.73      0.00
  -11    9    9      2.18      0.00
   -9    9    9      3.81      0.00
   -7    9    9     -9.72      0.00
   -5    9    9      9.85      0.00
   -3    9    9     -2.52      0.00
   -1    9    9     -6.94      0.00
    1    9    9     11.02      0.00
    3    9    9     -6.87      0.00
    5    9    9     -1.60      0.00
    7    9    9      7.04      0.00
    9    9    9     -5.10      0.00
   11    9    9     -1.40      0.00
   13    9    9      5.95      0.00
   15    9    9     -5.21      0.00
   17    9    9      1.03      0.00
   19    9    9      2.80      0.00
   21    9    9     -3.84      0.00
   23    9    9      2.36      0.00
  -24   10    9      2.51      0.00
  -22   10    9     -1.33      0.00
  -20   10    9     -0.83      0.00
  -18   10    9      2.21      0.00
  -16   10    9     -2.49      0.00
  -14   10    9      1.11      0.00
  -12   10    9      2.53      0.00
  -10   10    9     -6.56      0.00
   -8   10    9      7.53      0.00
   -6   10    9     -3.93      0.00
   -4   10    9     -2.36      0.00
   -2   10    9      7.44      0.00
    0   10    9     -8.11      0.00
    2   10    9      4.11      0.00
    4   10    9      1.50      0.00
    6   10    9     -4.34      0.00
    8   10    9      2.62      0.00
   10   10    9      0.95      0.00
   12   10    9     -2.48      0.00
   14   10    9      1.33      0.00
   16   10    9      0.76      0.00
   18   10    9     -2.54      0.00
   20   10    9      3.19      0.00
  -19   11    9     -1.73      0.00
  -17   11    9      1.42      0.00
  -15   11    9     -0.64      0.00
  -13   11    9      0.03      0.00
  -11   11    9      0.65      0.00
   -9   11    9     -1.72      0.00
   -7   11    9      1.95      0.00
   -5   11    9      0.03      0.00
   -3   11    9     -2.99      0.00
   -1   11    9      4.09      0.00
    1   11    9     -2.01      0.00
    3   11    9     -1.98      0.00
    5   11    9      4.63      0.00
    7   11    9     -3.39      0.00
    9   11    9     -0.40      0.00
   11   11    9      3.10      0.00
   13   11    9     -3.09      0.00
   15   11    9      1.22      0.00
   17   11    9      1.10      0.00
   19   11    9     -2.15      0.00
  -18   12    9      0.85      0.00
  -14   12    9     -1.53      0.00
  -12   12    9      1.80      0.00
  -10   12    9      0.36      0.00
   -8   12    9     -2.29      0.00
   -6   12    9      1.82      0.00
   -4   12    9      0.05      0.00
   -2   12    9     -1.30      0.00
    0   12    9      0.99      0.00
    2   12    9      0.38      0.00
    4   12    9     -1.11      0.00
    6   12    9      0.18      0.00
    8   12    9      0.91      0.00
   10   12    9     -0.44      0.00
   12   12    9     -0.83      0.00
   14   12    9      1.47      0.00
   16   12    9     -1.40      0.00
  -11   13    9      0.30      0.00
   -9   13    9      1.66      0.00
   -7   13    9     -2.34      0.00
   -5   13    9      1.15      0.00
   -3   13    9      0.79      0.00
   -1   13    9     -1.97      0.00
    1   13    9      1.81      0.00
    3   13    9     -0.54      0.00
    5   13    9     -1.20      0.00
    7   13    9      2.50      0.00
    9   13    9     -2.56      0.00
   11   13    9      1.30      0.00
   -6   14    9     -0.36      0.00
   -4   14    9     -0.89      0.00
   -2   14    9      1.50      0.00
    0   14    9     -1.27      0.00
    2   14    9     -0.19      0.00
  -32    0   10      2.84      0.00
  -30    0   10     -1.23      0.00
  -28    0   10     -4.87      0.00
  -26    0   10      9.05      0.00
  -24    0   10     -6.46      0.00
  -22    0   10     -0.27      0.00
  -20    0   10      6.38      0.00
  -18    0   10    -10.21      0.00
  -16    0   10     11.34      0.00
  -14    0   10     -8.58      0.00
  -12    0   10      0.90      0.00
  -10    0   10     11.37      0.00
   -8    0   10    -24.45      0.00
   -6    0   10     29.39      0.00
   -4    0   10    -17.96      0.00
   -2    0   10     -5.53      0.00
    0    0   10     22.92      0.00
    2    0   10    -19.96      0.00
    4    0   10      2.89      0.00
    6    0   10      9.37      0.00
    8    0   10     -6.99      0.00
   10    0   10     -3.54      0.00
   12    0   10     10.91      0.00
   14    0   10     -9.83      0.00
   16    0   10      2.32      0.00
   18    0   10      5.66      0.00
   20    0   10     -8.71      0.00
   22    0   10      6.17      0.00
   24    0   10     -1.82      0.00
   26    0   10     -1.00      0.00
   28    0   10      1.94      0.00
   30    0   10     -1.65      0.00
  -33    1   10     -0.31      0.00
  -31    1   10     -1.13      0.00
  -29    1   10      1.43      0.00
  -27    1   10      1.21      0.00
  -25    1   10     -4.18      0.00
  -23    1   10      3.57      0.00
  -21    1   10      0.59      0.00
  -19    1   10     -4.82      0.00
  -17    1   10      5.91      0.00
  -15    1   10     -3.12      0.00
  -13    1   10     -1.28      0.00
  -11    1   10      3.11      0.00
   -9    1   10     -0.53      0.00
   -7    1   10     -2.66      0.00
   -5    1   10      1.47      0.00
   -3    1   10      2.83      0.00
   -1    1   10     -3.90      0.00
    1    1   10     -0.09      0.00
    3    1   10      3.50      0.00
    5    1   10     -1.89      0.00
    7    1   10     -1.88      0.00
    9    1   10      2.71      0.00
   11    1   10      0.06      0.00
   13    1   10     -3.52      0.00
   15    1   10      5.10      0.00
   17    1   10     -3.95      0.00
   19    1   10      1.14      0.00
   21    1   10      0.77      0.00
   23    1   10     -0.34      0.00
   25    1   10     -0.85      0.00
   27    1   10      0.72      0.00
   29    1   10      0.21      0.00
  -32    2   10     -1.49      0.00
  -30    2   10      2.09      0.00
  -28    2   10      0.29      0.00
  -26    2   10     -4.75      0.00
  -24    2   10      7.60      0.00
  -22    2   10     -6.55      0.00
  -20    2   10      1.46      0.00
  -18    2   10      6.83      0.00
  -16    2   10    -15.27      0.00
  -14    2   10     17.77      0.00
  -12    2   10     -9.10      0.00
  -10    2   10     -9.08      0.00
   -8    2   10     26.49      0.00
   -6    2   10    -30.57      0.00
   -4    2   10     17.12      0.00
   -2    2   10      4.97      0.00
    0    2   10    -20.59      0.00
    2    2   10     20.78      0.00
    4    2   10     -9.00      0.00
    6    2   10     -3.51      0.00
    8    2   10      7.84      0.00
   10    2   10     -3.56      0.00
   12    2   10     -3.24      0.00
   14    2   10      6.43      0.00
   16    2   10     -4.29      0.00
   18    2   10     -0.77      0.00
   20    2   10      5.04      0.00
   22    2   10     -5.76      0.00
   24    2   10      2.53      0.00
   26    2   10      1.97      0.00
   28    2   10     -4.13      0.00
   30    2   10      3.07      0.00
  -31    3   10      0.07      0.00
  -29    3   10     -0.30      0.00
  -27    3   10     -0.82      0.00
  -25    3   10      2.30      0.00
  -23    3   10     -1.14      0.00
  -21    3   10     -2.35      0.00
  -19    3   10      3.76      0.00
  -17    3   10     -0.67      0.00
  -15    3   10     -3.58      0.00
  -13    3   10      3.14      0.00
  -11    3   10      4.25      0.00
   -9    3   10    -12.89      0.00
   -7    3   10     12.26      0.00
   -5    3   10      1.52      0.00
   -3    3   10    -18.13      0.00
   -1    3   10     22.44      0.00
    1    3   10    -11.31      0.00
    3    3   10     -3.68      0.00
    5    3   10     10.25      0.00
    7    3   10     -6.99      0.00
    9    3   10      0.67      0.00
   11    3   10      2.44      0.00
   13    3   10     -0.90      0.00
   15    3   10     -2.70      0.00
   17    3   10      4.77      0.00
   19    3   10     -3.83      0.00
   21    3   10      1.28      0.00
   23    3   10      0.73      0.00
   25    3   10     -1.53      0.00
   27    3   10      1.59      0.00
   29    3   10     -1.14      0.00
  -30    4   10     -1.89      0.00
  -28    4   10      0.03      0.00
  -26    4   10      4.86      0.00
  -24    4   10    -10.27      0.00
  -22    4   10     11.31      0.00
  -20    4   10     -4.25      0.00
  -18    4   10     -8.55      0.00
  -16    4   10     18.14      0.00
  -14    4   10    -15.92      0.00
  -12    4   10      2.21      0.00
  -10    4   10     12.40      0.00
   -8    4   10    -15.51      0.00
   -6    4   10      5.24      0.00
   -4    4   10      7.37      0.00
   -2    4   10    -10.76      0.00
    0    4   10      5.07      0.00
    2    4   10      1.47      0.00
    4    4   10     -3.75      0.00
    6    4   10      2.95      0.00
    8    4   10     -1.64      0.00
   10    4   10      0.85      0.00
   12    4   10     -0.63      0.00
   14    4   10      0.64      0.00
   16    4   10     -0.38      0.00
   18    4   10     -0.05      0.00
   20    4   10     -0.02      0.00
   22    4   10      0.23      0.00
   24    4   10      0.74      0.00
   26    4   10     -2.45      0.00
   28    4   10      2.61      0.00
  -27    5   10     -2.35      0.00
  -25    5   10      2.24      0.00
  -23    5   10     -1.23      0.00
  -21    5   10     -1.17      0.00
  -19    5   10      4.99      0.00
  -17    5   10     -7.26      0.00
  -15    5   10      5.28      0.00
  -13    5   10     -0.58      0.00
  -11    5   10     -3.21      0.00
   -9    5   10      3.86      0.00
   -7    5   10     -1.31      0.00
   -5    5   10     -2.31      0.00
   -3    5   10      4.11      0.00
   -1    5   10     -3.21      0.00
    1    5   10      0.92      0.00
    3    5   10      1.45      0.00
    5    5   10     -3.28      0.00
    7    5   10      3.94      0.00
    9    5   10     -2.87      0.00
   11    5   10      0.56      0.00
   13    5   10      1.72      0.00
   15    5   10     -3.14      0.00
   17    5   10      3.46      0.00
   19    5   10     -2.63      0.00
   21    5   10      1.36      0.00
   23    5   10     -0.83      0.00
   25    5   10      0.94      0.00
   27    5   10     -0.66      0.00
  -28    6   10      1.49      0.00
  -26    6   10     -3.80      0.00
  -24    6   10      6.42      0.00
  -22    6   10     -5.61      0.00
  -20    6   10     -1.18      0.00
  -18    6   10     10.00      0.00
  -16    6   10    -13.97      0.00
  -14    6   10      9.84      0.00
  -12    6   10      0.19      0.00
  -10    6   10     -9.34      0.00
   -8    6   10     10.37      0.00
   -6    6   10     -3.47      0.00
   -4    6   10     -3.03      0.00
   -2    6   10      2.97      0.00
    0    6   10      1.04      0.00
    2    6   10     -3.36      0.00
    4    6   10      2.42      0.00
    6    6   10     -0.13      0.00
    8    6   10     -1.68      0.00
   10    6   10      2.14      0.00
   12    6   10     -1.23      0.00
   14    6   10     -0.27      0.00
   16    6   10      1.48      0.00
   18    6   10     -2.26      0.00
   20    6   10      2.56      0.00
   22    6   10     -2.09      0.00
   24    6   10      0.95      0.00
   26    6   10      0.07      0.00
  -27    7   10      1.01      0.00
  -25    7   10     -0.70      0.00
  -23    7   10     -0.78      0.00
  -21    7   10      3.84      0.00
  -19    7   10     -5.87      0.00
  -17    7   10      4.09      0.00
  -15    7   10      0.15      0.00
  -13    7   10     -2.95      0.00
  -11    7   10      2.05      0.00
   -9    7   10      1.02      0.00
   -7    7   10     -1.60      0.00
   -5    7   10     -3.11      0.00
   -3    7   10      8.69      0.00
   -1    7   10     -7.75      0.00
    1    7   10     -0.04      0.00
    3    7   10      7.04      0.00
    5    7   10     -6.90      0.00
    7    7   10      0.89      0.00
    9    7   10      5.02      0.00
   11    7   10     -6.40      0.00
   13    7   10      3.26      0.00
   15    7   10      1.33      0.00
   17    7   10     -4.19      0.00
   19    7   10      3.95      0.00
   21    7   10     -1.73      0.00
   23    7   10     -0.10      0.00
   25    7   10      0.45      0.00
  -26    8   10      1.22      0.00
  -24    8   10     -2.98      0.00
  -22    8   10      3.14      0.00
  -20    8   10     -0.73      0.00
  -18    8   10     -3.03      0.00
  -16    8   10      6.55      0.00
  -14    8   10     -7.52      0.00
  -12    8   10      3.39      0.00
  -10    8   10      4.78      0.00
   -8    8   10    -12.05      0.00
   -6    8   10     13.74      0.00
   -4    8   10     -8.17      0.00
   -2    8   10     -2.32      0.00
    0    8   10     11.18      0.00
    2    8   10    -11.83      0.00
    4    8   10      4.38      0.00
    6    8   10      4.09      0.00
    8    8   10     -6.53      0.00
   10    8   10      2.43      0.00
   12    8   10      3.22      0.00
   14    8   10     -5.73      0.00
   16    8   10      3.96      0.00
   18    8   10      0.47      0.00
   20    8   10     -4.43      0.00
   22    8   10      5.06      0.00
   24    8   10     -2.70      0.00
  -25    9   10      1.76      0.00
  -23    9   10     -2.03      0.00
  -21    9   10     -0.10      0.00
  -19    9   10      3.11      0.00
  -17    9   10     -4.18      0.00
  -15    9   10      1.41      0.00
  -13    9   10      4.04      0.00
  -11    9   10     -7.85      0.00
   -9    9   10      7.11      0.00
   -7    9   10     -3.46      0.00
   -5    9   10     -0.60      0.00
   -3    9   10      4.41      0.00
   -1    9   10     -6.91      0.00
    1    9   10      6.03      0.00
    3    9   10     -1.96      0.00
    5    9   10     -2.12      0.00
    7    9   10      3.38      0.00
    9    9   10     -2.01      0.00
   11    9   10      0.06      0.00
   13    9   10      0.95      0.00
   15    9   10     -0.47      0.00
   17    9   10     -1.42      0.00
   19    9   10      3.17      0.00
   21    9   10     -2.78      0.00
  -22   10   10      0.33      0.00
  -20   10   10     -2.49      0.00
  -18   10   10      2.97      0.00
  -16   10   10     -1.75      0.00
  -14   10   10      0.68      0.00
  -12   10   10     -0.45      0.00
  -10   10   10     -0.45      0.00
   -8   10   10      2.62      0.00
   -6   10   10     -3.48      0.00
   -4   10   10      0.71      0.00
   -2   10   10      3.88      0.00
    0   10   10     -6.07      0.00
    2   10   10      3.93      0.00
    4   10   10      0.62      0.00
    6   10   10     -3.86      0.00
    8   10   10      3.41      0.00
   10   10   10     -0.12      0.00
   12   10   10     -2.81      0.00
   14   10   10      2.78      0.00
   16   10   10     -0.22      0.00
   18   10   10     -2.00      0.00
   20   10   10      1.86      0.00
  -19   11   10      0.32      0.00
  -17   11   10     -0.57      0.00
  -15   11   10     -0.12      0.00
  -13   11   10      0.44      0.00
  -11   11   10      0.85      0.00
   -9   11   10     -2.64      0.00
   -7   11   10      2.58      0.00
   -5   11   10      0.10      0.00
   -3   11   10     -3.40      0.00
   -1   11   10      4.61      0.00
    1   11   10     -2.94      0.00
    3   11   10     -0.09      0.00
    5   11   10      2.15      0.00
    7   11   10     -1.84      0.00
    9   11   10      0.09      0.00
   11   11   10      0.71      0.00
   13   11   10      0.29      0.00
   15   11   10     -1.50      0.00
   17   11   10      1.46      0.00
  -12   12   10      1.46      0.00
  -10   12   10      0.47      0.00
   -8   12   10     -2.34      0.00
   -6   12   10      2.11      0.00
   -4   12   10     -0.16      0.00
   -2   12   10     -1.54      0.00
    0   12   10      1.88      0.00
    2   12   10     -0.65      0.00
    4   12   10     -1.52      0.00
    6   12   10      2.77      0.00
    8   12   10     -2.13      0.00
   10   12   10      0.81      0.00
   12   12   10      0.15      0.00
   14   12   10     -0.85      0.00
   -9   13   10      2.10      0.00
   -7   13   10     -1.85      0.00
   -5   13   10      0.39      0.00
   -3   13   10      1.05      0.00
   -1   13   10     -1.90      0.00
    1   13   10      1.31      0.00
    3   13   10      0.51      0.00
    5   13   10     -1.57      0.00
    7   13   10      1.03      0.00
    9   13   10     -0.11      0.00
  -31    1   11      1.43      0.00
  -29    1   11      1.06      0.00
  -27    1   11     -5.45      0.00
  -25    1   11      6.67      0.00
  -23    1   11     -2.78      0.00
  -21    1   11     -3.24      0.00
  -19    1   11      7.88      0.00
  -17    1   11     -9.70      0.00
  -15    1   11      8.21      0.00
  -13    1   11     -2.81      0.00
  -11    1   11     -6.53      0.00
   -9    1   11     17.14      0.00
   -7    1   11    -22.72      0.00
   -5    1   11     16.96      0.00
   -3    1   11     -0.32      0.00
   -1    1   11    -17.08      0.00
    1    1   11     22.44      0.00
    3    1   11    -12.61      0.00
    5    1   11     -2.18      0.00
    7    1   11      9.10      0.00
    9    1   11     -5.11      0.00
   11    1   11     -2.92      0.00
   13    1   11      7.11      0.00
   15    1   11     -4.93      0.00
   17    1   11     -0.78      0.00
   19    1   11      5.41      0.00
   21    1   11     -6.14      0.00
   23    1   11      3.35      0.00
   25    1   11      0.44      0.00
   27    1   11     -2.69      0.00
   29    1   11      2.54      0.00
  -32    2   11      0.01      0.00
  -30    2   11     -1.15      0.00
  -28    2   11      0.58      0.00
  -26    2   11      2.23      0.00
  -24    2   11     -3.75      0.00
  -22    2   11      0.82      0.00
  -20    2   11      4.78      0.00
  -18    2   11     -7.81      0.00
  -16    2   11      4.86      0.00
  -14    2   11      1.67      0.00
  -12    2   11     -5.22      0.00
  -10    2   11      2.18      0.00
   -8    2   11      3.13      0.00
   -6    2   11     -3.14      0.00
   -4    2   11     -3.38      0.00
   -2    2   11      9.09      0.00
    0    2   11     -7.08      0.00
    2    2   11     -0.40      0.00
    4    2   11      5.29      0.00
    6    2   11     -3.84      0.00
    8    2   11     -0.23      0.00
   10    2   11      1.69      0.00
   12    2   11      0.70      0.00
   14    2   11     -4.23      0.00
   16    2   11      5.55      0.00
   18    2   11     -3.79      0.00
   20    2   11      0.84      0.00
   22    2   11      0.98      0.00
   24    2   11     -1.31      0.00
   26    2   11      1.30      0.00
   28    2   11     -1.31      0.00
  -31    3   11     -1.34      0.00
  -29    3   11      1.06      0.00
  -27    3   11      1.73      0.00
  -25    3   11     -5.68      0.00
  -23    3   11      7.86      0.00
  -21    3   11     -5.64      0.00
  -19    3   11     -2.32      0.00
  -17    3   11     13.30      0.00
  -15    3   11    -19.16      0.00
  -13    3   11     12.64      0.00
  -11    3   11      3.98      0.00
   -9    3   11    -19.03      0.00
   -7    3   11     21.61      0.00
   -5    3   11    -10.93      0.00
   -3    3   11     -4.41      0.00
   -1    3   11     14.65      0.00
    1    3   11    -15.39      0.00
    3    3   11      8.41      0.00
    5    3   11      0.67      0.00
    7    3   11     -6.24      0.00
    9    3   11      6.37      0.00
   11    3   11     -3.00      0.00
   13    3   11     -0.80      0.00
   15    3   11      2.92      0.00
   17    3   11     -2.58      0.00
   19    3   11      0.47      0.00
   21    3   11      1.35      0.00
   23    3   11     -0.77      0.00
   25    3   11     -1.89      0.00
   27    3   11      3.59      0.00
   29    3   11     -2.43      0.00
  -28    4   11     -1.09      0.00
  -26    4   11      0.74      0.00
  -24    4   11     -0.33      0.00
  -22    4   11      0.99      0.00
  -20    4   11     -0.47      0.00
  -18    4   11     -2.70      0.00
  -16    4   11      5.27      0.00
  -14    4   11     -3.29      0.00
  -12    4   11     -2.73      0.00
  -10    4   11      8.21      0.00
   -8    4   11     -8.06      0.00
   -6    4   11      0.62      0.00
   -4    4   11      9.80      0.00
   -2    4   11    -14.99      0.00
    0    4   11     10.03      0.00
    2    4   11      1.18      0.00
    4    4   11     -9.46      0.00
    6    4   11      9.57      0.00
    8    4   11     -4.09      0.00
   10    4   11     -1.32      0.00
   12    4   11      3.34      0.00
   14    4   11     -2.16      0.00
   16    4   11     -0.12      0.00
   18    4   11      1.47      0.00
   20    4   11     -1.11      0.00
   22    4   11     -0.39      0.00
   24    4   11      1.69      0.00
   26    4   11     -1.64      0.00
   28    4   11      0.59      0.00
  -27    5   11     -2.36      0.00
  -25    5   11      5.68      0.00
  -23    5   11     -7.73      0.00
  -21    5   11      3.92      0.00
  -19    5   11      5.84      0.00
  -17    5   11    -14.54      0.00
  -15    5   11     14.47      0.00
  -13    5   11     -4.90      0.00
  -11    5   11     -7.04      0.00
   -9    5   11     11.86      0.00
   -7    5   11     -6.02      0.00
   -5    5   11     -3.92      0.00
   -3    5   11      7.58      0.00
   -1    5   11     -2.39      0.00
    1    5   11     -4.45      0.00
    3    5   11      5.89      0.00
    5    5   11     -2.46      0.00
    7    5   11     -0.98      0.00
    9    5   11      1.49      0.00
   11    5   11      0.34      0.00
   13    5   11     -2.23      0.00
   15    5   11      2.41      0.00
   17    5   11     -0.93      0.00
   19    5   11     -0.67      0.00
   21    5   11      1.19      0.00
   23    5   11     -0.97      0.00
   25    5   11      0.91      0.00
   27    5   11     -0.90      0.00
  -26    6   11     -1.28      0.00
  -24    6   11      0.33      0.00
  -22    6   11      2.14      0.00
  -20    6   11     -5.35      0.00
  -18    6   11      6.38      0.00
  -16    6   11     -3.70      0.00
  -14    6   11     -0.14      0.00
  -12    6   11      1.85      0.00
  -10    6   11     -1.10      0.00
   -8    6   11      0.08      0.00
   -6    6   11     -1.35      0.00
   -4    6   11      4.88      0.00
   -2    6   11     -6.71      0.00
    0    6   11      3.51      0.00
    2    6   11      2.17      0.00
    4    6   11     -4.71      0.00
    6    6   11      2.30      0.00
    8    6   11      1.91      0.00
   10    6   11     -3.88      0.00
   12    6   11      2.18      0.00
   14    6   11      1.67      0.00
   16    6   11     -4.85      0.00
   18    6   11      5.16      0.00
   20    6   11     -2.76      0.00
   22    6   11      0.27      0.00
   24    6   11      0.35      0.00
  -27    7   11      0.76      0.00
  -25    7   11     -1.91      0.00
  -23    7   11      2.90      0.00
  -21    7   11     -1.28      0.00
  -19    7   11     -3.26      0.00
  -17    7   11      8.07      0.00
  -15    7   11     -9.31      0.00
  -13    7   11      4.16      0.00
  -11    7   11      5.64      0.00
   -9    7   11    -13.31      0.00
   -7    7   11     13.58      0.00
   -5    7   11     -7.46      0.00
   -3    7   11     -0.69      0.00
   -1    7   11      6.94      0.00
    1    7   11     -8.54      0.00
    3    7   11      5.20      0.00
    5    7   11     -0.04      0.00
    7    7   11     -2.89      0.00
    9    7   11      2.25      0.00
   11    7   11      0.10      0.00
   13    7   11     -1.70      0.00
   15    7   11      1.42      0.00
   17    7   11      0.71      0.00
   19    7   11     -3.30      0.00
   21    7   11      4.15      0.00
   23    7   11     -2.75      0.00
   25    7   11      0.98      0.00
  -26    8   11      0.12      0.00
  -24    8   11     -0.97      0.00
  -22    8   11      0.24      0.00
  -20    8   11      2.62      0.00
  -18    8   11     -4.52      0.00
  -16    8   11      2.23      0.00
  -14    8   11      3.33      0.00
  -12    8   11     -7.25      0.00
  -10    8   11      6.02      0.00
   -8    8   11     -1.79      0.00
   -6    8   11     -0.68      0.00
   -4    8   11      0.47      0.00
   -2    8   11     -0.49      0.00
    0    8   11      2.16      0.00
    2    8   11     -3.51      0.00
    4    8   11      2.62      0.00
    6    8   11      0.12      0.00
    8    8   11     -2.96      0.00
   10    8   11      4.22      0.00
   12    8   11     -3.08      0.00
   14    8   11      0.52      0.00
   16    8   11      1.10      0.00
   18    8   11     -0.70      0.00
   20    8   11     -0.41      0.00
   22    8   11      0.68      0.00
  -23    9   11     -1.76      0.00
  -21    9   11     -0.33      0.00
  -19    9   11      2.50      0.00
  -17    9   11     -3.10      0.00
  -15    9   11      2.70      0.00
  -13    9   11     -1.60      0.00
  -11    9   11     -0.97      0.00
   -9    9   11      4.70      0.00
   -7    9   11     -7.27      0.00
   -5    9   11      5.72      0.00
   -3    9   11      0.60      0.00
   -1    9   11     -7.86      0.00
    1    9   11     10.26      0.00
    3    9   11     -5.91      0.00
    5    9   11     -1.31      0.00
    7    9   11      5.72      0.00
    9    9   11     -4.61      0.00
   11    9   11     -0.04      0.00
   13    9   11      3.61      0.00
   15    9   11     -3.24      0.00
   17    9   11      0.06      0.00
   19    9   11      2.63      0.00
  -22   10   11     -0.28      0.00
  -20   10   11     -0.60      0.00
  -18   10   11      1.08      0.00
  -16   10   11     -0.80      0.00
  -14   10   11     -0.90      0.00
  -12   10   11      3.16      0.00
  -10   10   11     -3.93      0.00
   -8   10   11      2.60      0.00
   -6   10   11      0.36      0.00
   -4   10   11     -4.24      0.00
   -2   10   11      6.91      0.00
    0   10   11     -5.77      0.00
    2   10   11      1.23      0.00
    4   10   11      3.16      0.00
    6   10   11     -4.21      0.00
    8   10   11      1.98      0.00
   10   10   11      0.56      0.00
   12   10   11     -1.02      0.00
   14   10   11     -0.16      0.00
   16   10   11      1.29      0.00
   18   10   11     -1.43      0.00
   20   10   11      0.57      0.00
  -19   11   11     -1.46      0.00
  -17   11   11      1.43      0.00
  -15   11   11     -1.10      0.00
  -13   11   11      0.97      0.00
  -11   11   11     -0.66      0.00
   -9   11   11     -0.57      0.00
   -7   11   11      1.61      0.00
   -5   11   11     -0.80      0.00
   -3   11   11     -1.16      0.00
   -1   11   11      2.13      0.00
    1   11   11     -1.25      0.00
    3   11   11     -0.50      0.00
    5   11   11      1.62      0.00
    7   11   11     -1.60      0.00
    9   11   11      1.01      0.00
   11   11   11     -0.26      0.00
   13   11   11     -0.57      0.00
  -10   12   11      0.46      0.00
   -8   12   11     -1.69      0.00
   -6   12   11      1.40      0.00
   -4   12   11      0.27      0.00
   -2   12   11     -1.88      0.00
    0   12   11      2.32      0.00
    2   12   11     -1.53      0.00
    4   12   11      0.10      0.00
    6   12   11      1.16      0.00
    8   12   11     -1.45      0.00
   10   12   11      0.74      0.00
   12   12   11     -0.06      0.00
   -5   13   11      0.50      0.00
   -3   13   11      1.04      0.00
   -1   13   11     -2.07      0.00
    3   13   11     -0.27      0.00
    5   13   11     -1.82      0.00
    7   13   11      2.19      0.00
  -30    0   12      0.24      0.00
  -28    0   12     -4.79      0.00
  -26    0   12      6.82      0.00
  -24    0   12     -2.81      0.00
  -22    0   12     -4.14      0.00
  -20    0   12      8.35      0.00
  -18    0   12     -7.21      0.00
  -16    0   12      2.19      0.00
  -14    0   12      3.40      0.00
  -12    0   12     -7.52      0.00
  -10    0   12     10.30      0.00
   -8    0   12    -11.56      0.00
   -6    0   12      9.00      0.00
   -4    0   12     -0.62      0.00
   -2    0   12    -10.94      0.00
    0    0   12     17.88      0.00
    2    0   12    -13.78      0.00
    4    0   12      1.54      0.00
    6    0   12      8.18      0.00
    8    0   12     -8.15      0.00
   10    0   12      1.26      0.00
   12    0   12      4.54      0.00
   14    0   12     -4.84      0.00
   16    0   12      1.00      0.00
   18    0   12      3.35      0.00
   20    0   12     -5.38      0.00
   22    0   12      4.09      0.00
   24    0   12     -0.90      0.00
   26    0   12     -1.47      0.00
   28    0   12      1.67      0.00
  -31    1   12     -1.32      0.00
  -29    1   12      1.62      0.00
  -27    1   12      0.68      0.00
  -25    1   12     -3.08      0.00
  -23    1   12      2.17      0.00
  -21    1   12      2.02      0.00
  -19    1   12     -6.12      0.00
  -17    1   12      6.34      0.00
  -15    1   12     -1.63      0.00
  -13    1   12     -4.67      0.00
  -11    1   12      7.33      0.00
   -9    1   12     -4.58      0.00
   -7    1   12     -0.12      0.00
   -5    1   12      2.34      0.00
   -3    1   12     -1.32      0.00
   -1    1   12     -0.15      0.00
    1    1   12     -0.09      0.00
    3    1   12      1.12      0.00
    5    1   12     -0.98      0.00
    7    1   12     -0.25      0.00
    9    1   12      0.63      0.00
   11    1   12      0.80      0.00
   13    1   12     -2.72      0.00
   15    1   12      3.27      0.00
   17    1   12     -2.23      0.00
   19    1   12      0.68      0.00
   21    1   12      0.45      0.00
   23    1   12     -0.84      0.00
   25    1   12      0.75      0.00
   27    1   12     -0.71      0.00
  -30    2   12      0.95      0.00
  -28    2   12      0.46      0.00
  -26    2   12     -3.58      0.00
  -24    2   12      4.94      0.00
  -22    2   12     -2.60      0.00
  -20    2   12     -2.27      0.00
  -18    2   12      7.66      0.00
  -16    2   12    -11.13      0.00
  -14    2   12      9.23      0.00
  -12    2   12     -0.23      0.00
  -10    2   12    -12.09      0.00
   -8    2   12     19.62      0.00
   -6    2   12    -16.41      0.00
   -4    2   12      3.53      0.00
   -2    2   12     11.67      0.00
    0    2   12    -20.05      0.00
    2    2   12     16.43      0.00
    4    2   12     -4.26      0.00
    6    2   12     -6.78      0.00
    8    2   12      9.60      0.00
   10    2   12     -5.14      0.00
   12    2   12     -1.05      0.00
   14    2   12      4.31      0.00
   16    2   12     -3.34      0.00
   18    2   12     -0.12      0.00
   20    2   12      2.84      0.00
   22    2   12     -2.58      0.00
   24    2   12     -0.22      0.00
   26    2   12      2.82      0.00
  -29    3   12     -0.82      0.00
  -27    3   12      0.85      0.00
  -25    3   12      0.62      0.00
  -23    3   12     -0.74      0.00
  -21    3   12     -1.94      0.00
  -19    3   12      4.33      0.00
  -17    3   12     -2.82      0.00
  -15    3   12     -1.34      0.00
  -13    3   12      3.19      0.00
  -11    3   12     -0.39      0.00
   -9    3   12     -3.58      0.00
   -7    3   12      3.25      0.00
   -5    3   12      2.75      0.00
   -3    3   12     -9.70      0.00
   -1    3   12     10.57      0.00
    1    3   12     -3.34      0.00
    3    3   12     -5.88      0.00
    5    3   12      9.17      0.00
    7    3   12     -5.33      0.00
    9    3   12     -0.14      0.00
   11    3   12      2.15      0.00
   13    3   12     -0.33      0.00
   15    3   12     -2.42      0.00
   17    3   12      3.41      0.00
   19    3   12     -2.02      0.00
   21    3   12     -0.51      0.00
   23    3   12      2.30      0.00
   25    3   12     -2.36      0.00
   27    3   12      1.26      0.00
  -28    4   12     -0.88      0.00
  -26    4   12      3.15      0.00
  -24    4   12     -5.68      0.00
  -22    4   12      5.77      0.00
  -20    4   12     -0.32      0.00
  -18    4   12     -9.62      0.00
  -16    4   12     16.59      0.00
  -14    4   12    -13.03      0.00
  -12    4   12      0.28      0.00
  -10    4   12     11.73      0.00
   -8    4   12    -14.00      0.00
   -6    4   12      6.32      0.00
   -4    4   12      3.83      0.00
   -2    4   12     -8.79      0.00
    0    4   12      6.86      0.00
    2    4   12     -1.78      0.00
    4    4   12     -2.20      0.00
    6    4   12      3.56      0.00
    8    4   12     -3.32      0.00
   10    4   12      2.78      0.00
   12    4   12     -1.83      0.00
   14    4   12     -0.05      0.00
   16    4   12      2.12      0.00
   18    4   12     -3.01      0.00
   20    4   12      2.39      0.00
   22    4   12     -1.34      0.00
   24    4   12      1.14      0.00
   26    4   12     -1.57      0.00
  -25    5   12      0.45      0.00
  -23    5   12      0.48      0.00
  -21    5   12     -2.23      0.00
  -19    5   12      4.78      0.00
  -17    5   12     -5.60      0.00
  -15    5   12      2.89      0.00
  -13    5   12      1.39      0.00
  -11    5   12     -4.19      0.00
   -9    5   12      4.40      0.00
   -7    5   12     -2.56      0.00
   -5    5   12     -0.18      0.00
   -3    5   12      2.35      0.00
   -1    5   12     -2.50      0.00
    1    5   12      0.29      0.00
    3    5   12      2.44      0.00
    5    5   12     -3.35      0.00
    7    5   12      2.28      0.00
    9    5   12     -0.59      0.00
   11    5   12     -1.12      0.00
   13    5   12      2.62      0.00
   15    5   12     -3.11      0.00
   17    5   12      2.18      0.00
   19    5   12     -0.62      0.00
   21    5   12     -0.17      0.00
   23    5   12     -0.24      0.00
   25    5   12      0.68      0.00
  -26    6   12     -1.22      0.00
  -24    6   12      2.73      0.00
  -22    6   12     -2.24      0.00
  -20    6   12     -2.23      0.00
  -18    6   12      8.30      0.00
  -16    6   12    -10.80      0.00
  -14    6   12      6.28      0.00
  -12    6   12      3.52      0.00
  -10    6   12    -11.86      0.00
   -8    6   12     12.33      0.00
   -6    6   12     -5.16      0.00
   -4    6   12     -2.83      0.00
   -2    6   12      5.39      0.00
    0    6   12     -2.82      0.00
    2    6   12     -0.16      0.00
    4    6   12      0.84      0.00
    6    6   12     -0.38      0.00
    8    6   12      0.42      0.00
   10    6   12     -0.99      0.00
   12    6   12      1.53      0.00
   14    6   12     -1.73      0.00
   16    6   12      1.51      0.00
   18    6   12     -1.05      0.00
   20    6   12      0.64      0.00
   22    6   12     -0.45      0.00
   24    6   12      0.50      0.00
  -25    7   12     -0.15      0.00
  -23    7   12      0.04      0.00
  -21    7   12      1.68      0.00
  -19    7   12     -3.63      0.00
  -17    7   12      2.68      0.00
  -15    7   12      1.48      0.00
  -13    7   12     -5.29      0.00
  -11    7   12      5.44      0.00
   -9    7   12     -2.46      0.00
   -7    7   12      0.09      0.00
   -5    7   12     -1.26      0.00
   -3    7   12      3.97      0.00
   -1    7   12     -3.45      0.00
    1    7   12     -1.02      0.00
    3    7   12      4.72      0.00
    5    7   12     -3.89      0.00
    7    7   12     -0.13      0.00
    9    7   12      3.52      0.00
   11    7   12     -3.84      0.00
   13    7   12      1.17      0.00
   15    7   12      2.25      0.00
   17    7   12     -3.69      0.00
   19    7   12      2.34      0.00
   21    7   12     -0.01      0.00
   23    7   12     -0.98      0.00
  -24    8   12     -2.36      0.00
  -22    8   12      2.04      0.00
  -20    8   12      0.41      0.00
  -18    8   12     -3.20      0.00
  -16    8   12      4.66      0.00
  -14    8   12     -3.21      0.00
  -12    8   12     -1.80      0.00
  -10    8   12      7.77      0.00
   -8    8   12    -10.66      0.00
   -6    8   12      8.63      0.00
   -4    8   12     -2.01      0.00
   -2    8   12     -6.62      0.00
    0    8   12     11.85      0.00
    2    8   12     -9.67      0.00
    4    8   12      2.48      0.00
    6    8   12      3.57      0.00
    8    8   12     -4.88      0.00
   10    8   12      2.33      0.00
   12    8   12      1.06      0.00
   14    8   12     -2.63      0.00
   16    8   12      1.31      0.00
   18    8   12      1.73      0.00
   20    8   12     -3.54      0.00
  -23    9   12     -0.98      0.00
  -21    9   12     -0.63      0.00
  -19    9   12      2.79      0.00
  -17    9   12     -3.23      0.00
  -15    9   12      0.26      0.00
  -13    9   12      4.18      0.00
  -11    9   12     -5.67      0.00
   -9    9   12      2.92      0.00
   -7    9   12      1.24      0.00
   -5    9   12     -4.38      0.00
   -3    9   12      5.85      0.00
   -1    9   12     -4.99      0.00
    1    9   12      1.98      0.00
    3    9   12      1.08      0.00
    5    9   12     -2.34      0.00
    7    9   12      2.23      0.00
    9    9   12     -2.01      0.00
   11    9   12      1.62      0.00
   13    9   12     -0.51      0.00
   15    9   12     -0.34      0.00
   17    9   12     -0.07      0.00
  -18   10   12      2.75      0.00
  -16   10   12     -1.32      0.00
  -14   10   12     -0.12      0.00
  -12   10   12      0.40      0.00
  -10   10   12     -0.38      0.00
   -8   10   12      1.04      0.00
   -6   10   12     -1.43      0.00
   -4   10   12      0.06      0.00
   -2   10   12      2.57      0.00
    0   10   12     -4.22      0.00
    2   10   12      3.42      0.00
    4   10   12     -0.65      0.00
    6   10   12     -2.52      0.00
    8   10   12      4.09      0.00
   10   10   12     -2.61      0.00
   14   10   12      2.17      0.00
   16   10   12     -0.91      0.00
   18   10   12     -0.56      0.00
  -17   11   12     -1.31      0.00
  -15   11   12      0.58      0.00
  -13   11   12      0.48      0.00
  -11   11   12     -0.84      0.00
   -9   11   12      0.00      0.00
   -7   11   12      0.87      0.00
   -5   11   12      0.12      0.00
   -3   11   12     -2.51      0.00
   -1   11   12      3.61      0.00
    1   11   12     -2.10      0.00
    3   11   12     -0.84      0.00
    5   11   12      3.12      0.00
    7   11   12     -3.11      0.00
    9   11   12      1.02      0.00
   11   11   12      0.67      0.00
   13   11   12     -0.35      0.00
   15   11   12     -0.52      0.00
   -8   12   12     -2.50      0.00
   -6   12   12      1.91      0.00
   -4   12   12      0.04      0.00
   -2   12   12     -1.37      0.00
    0   12   12      1.31      0.00
    2   12   12     -0.14      0.00
    4   12   12     -1.09      0.00
    6   12   12      1.21      0.00
    8   12   12     -0.68      0.00
   10   12   12      0.66      0.00
  -29    1   13      1.07      0.00
  -27    1   13     -3.76      0.00
  -25    1   13      3.95      0.00
  -23    1   13     -0.15      0.00
  -21    1   13     -4.34      0.00
  -19    1   13      5.42      0.00
  -17    1   13     -2.64      0.00
  -15    1   13     -1.28      0.00
  -13    1   13      4.32      0.00
  -11    1   13     -6.57      0.00
   -9    1   13      7.97      0.00
   -7    1   13     -6.85      0.00
   -5    1   13      1.75      0.00
   -3    1   13      6.42      0.00
   -1    1   13    -13.64      0.00
    1    1   13     14.30      0.00
    3    1   13     -6.45      0.00
    5    1   13     -4.32      0.00
    7    1   13      9.59      0.00
    9    1   13     -6.91      0.00
   11    1   13      0.99      0.00
   13    1   13      2.79      0.00
   15    1   13     -2.86      0.00
   17    1   13      0.29      0.00
   19    1   13      2.79      0.00
   21    1   13     -3.72      0.00
   23    1   13      1.61      0.00
   25    1   13      1.13      0.00
   27    1   13     -1.88      0.00
  -30    2   13     -1.34      0.00
  -28    2   13      1.11      0.00
  -26    2   13      1.20      0.00
  -24    2   13     -2.59      0.00
  -22    2   13     -0.19      0.00
  -20    2   13      5.71      0.00
  -18    2   13     -8.18      0.00
  -16    2   13      3.67      0.00
  -14    2   13      4.63      0.00
  -12    2   13     -9.36      0.00
  -10    2   13      7.09      0.00
   -8    2   13     -1.11      0.00
   -6    2   13     -2.87      0.00
   -4    2   13      2.11      0.00
   -2    2   13      1.25      0.00
    0    2   13     -2.63      0.00
    2    2   13      0.21      0.00
    4    2   13      2.97      0.00
    6    2   13     -3.39      0.00
    8    2   13      1.72      0.00
   10    2   13     -0.96      0.00
   12    2   13      1.79      0.00
   14    2   13     -2.51      0.00
   16    2   13      2.28      0.00
   18    2   13     -1.37      0.00
   20    2   13     -0.19      0.00
   22    2   13      1.82      0.00
   24    2   13     -2.14      0.00
  -29    3   13      0.68      0.00
  -27    3   13      0.66      0.00
  -25    3   13     -3.15      0.00
  -23    3   13      4.56      0.00
  -21    3   13     -2.47      0.00
  -19    3   13     -3.91      0.00
  -17    3   13     11.41      0.00
  -15    3   13    -13.44      0.00
  -13    3   13      6.08      0.00
  -11    3   13      6.65      0.00
   -9    3   13    -15.71      0.00
   -7    3   13     14.86      0.00
   -5    3   13     -5.04      0.00
   -3    3   13     -7.29      0.00
   -1    3   13     14.66      0.00
    1    3   13    -12.90      0.00
    3    3   13      3.92      0.00
    5    3   13      5.53      0.00
    7    3   13     -9.58      0.00
    9    3   13      7.53      0.00
   11    3   13     -2.23      0.00
   13    3   13     -2.84      0.00
   15    3   13      4.98      0.00
   17    3   13     -3.66      0.00
   19    3   13      1.07      0.00
   21    3   13      0.29      0.00
   23    3   13      0.20      0.00
   25    3   13     -1.44      0.00
   27    3   13      1.81      0.00
  -28    4   13     -1.09      0.00
  -26    4   13      0.98      0.00
  -24    4   13     -0.12      0.00
  -22    4   13     -0.46      0.00
  -20    4   13      0.88      0.00
  -18    4   13     -1.69      0.00
  -16    4   13      2.24      0.00
  -14    4   13     -1.21      0.00
  -12    4   13     -1.43      0.00
  -10    4   13      3.83      0.00
   -8    4   13     -3.61      0.00
   -6    4   13     -0.08      0.00
   -4    4   13      5.29      0.00
   -2    4   13     -7.67      0.00
    0    4   13      3.85      0.00
    2    4   13      3.81      0.00
    4    4   13     -8.43      0.00
    6    4   13      6.41      0.00
    8    4   13     -0.94      0.00
   10    4   13     -3.01      0.00
   12    4   13      3.48      0.00
   14    4   13     -1.41      0.00
   16    4   13     -1.04      0.00
   18    4   13      1.80      0.00
   20    4   13     -0.46      0.00
   22    4   13     -1.35      0.00
   24    4   13      1.76      0.00
   26    4   13     -0.65      0.00
  -25    5   13      1.99      0.00
  -23    5   13     -2.33      0.00
  -21    5   13      0.11      0.00
  -19    5   13      5.20      0.00
  -17    5   13    -10.39      0.00
  -15    5   13      9.91      0.00
  -13    5   13     -1.98      0.00
  -11    5   13     -7.90      0.00
   -9    5   13     11.78      0.00
   -7    5   13     -6.94      0.00
   -5    5   13     -1.77      0.00
   -3    5   13      6.61      0.00
   -1    5   13     -4.49      0.00
    1    5   13     -0.47      0.00
    3    5   13      2.78      0.00
    5    5   13     -1.77      0.00
    7    5   13      0.50      0.00
    9    5   13     -0.79      0.00
   11    5   13      1.73      0.00
   13    5   13     -1.62      0.00
   15    5   13      0.07      0.00
   17    5   13      1.84      0.00
   19    5   13     -2.70      0.00
   21    5   13      1.95      0.00
   23    5   13     -0.49      0.00
   25    5   13     -0.24      0.00
  -24    6   13     -0.50      0.00
  -22    6   13      0.87      0.00
  -20    6   13     -2.02      0.00
  -18    6   13      2.73      0.00
  -16    6   13     -0.91      0.00
  -14    6   13     -2.64      0.00
  -12    6   13      4.86      0.00
  -10    6   13     -4.30      0.00
   -8    6   13      2.45      0.00
   -6    6   13     -1.77      0.00
   -4    6   13      2.74      0.00
   -2    6   13     -3.05      0.00
    0    6   13      0.85      0.00
    2    6   13      2.26      0.00
    4    6   13     -3.36      0.00
    6    6   13      1.77      0.00
    8    6   13      0.68      0.00
   10    6   13     -1.60      0.00
   12    6   13      0.10      0.00
   14    6   13      2.30      0.00
   16    6   13     -3.31      0.00
   18    6   13      2.16      0.00
   20    6   13     -0.14      0.00
   22    6   13     -0.89      0.00
  -23    7   13      2.38      0.00
  -21    7   13     -1.03      0.00
  -19    7   13     -2.50      0.00
  -17    7   13      5.40      0.00
  -15    7   13     -4.51      0.00
  -13    7   13     -1.25      0.00
  -11    7   13      8.68      0.00
   -9    7   13    -12.31      0.00
   -7    7   13      9.44      0.00
   -5    7   13     -1.98      0.00
   -3    7   13     -5.73      0.00
   -1    7   13      9.52      0.00
    1    7   13     -7.91      0.00
    3    7   13      3.11      0.00
    5    7   13      1.36      0.00
    7    7   13     -3.45      0.00
    9    7   13      3.06      0.00
   11    7   13     -1.42      0.00
   13    7   13      0.08      0.00
   15    7   13      0.11      0.00
   17    7   13      0.75      0.00
   19    7   13     -1.71      0.00
  -22    8   13      0.39      0.00
  -20    8   13      1.99      0.00
  -18    8   13     -3.38      0.00
  -16    8   13      1.09      0.00
  -14    8   13      3.66      0.00
  -12    8   13     -6.22      0.00
  -10    8   13      3.96      0.00
   -8    8   13      0.81      0.00
   -6    8   13     -3.88      0.00
   -4    8   13      3.52      0.00
   -2    8   13     -1.45      0.00
    0    8   13      0.34      0.00
    2    8   13     -0.72      0.00
    4    8   13      1.02      0.00
    6    8   13     -0.06      0.00
    8    8   13     -1.79      0.00
   10    8   13      2.96      0.00
   12    8   13     -1.94      0.00
   14    8   13     -0.63      0.00
   16    8   13      2.12      0.00
  -21    9   13     -1.49      0.00
  -19    9   13      2.74      0.00
  -17    9   13     -2.17      0.00
  -15    9   13      0.67      0.00
  -13    9   13      0.73      0.00
  -11    9   13     -1.87      0.00
   -9    9   13      2.70      0.00
   -7    9   13     -2.91      0.00
   -5    9   13      1.52      0.00
   -3    9   13      2.23      0.00
   -1    9   13     -6.41      0.00
    1    9   13      7.25      0.00
    3    9   13     -3.66      0.00
    5    9   13     -1.63      0.00
    7    9   13      5.17      0.00
    9    9   13     -4.92      0.00
   11    9   13      1.32      0.00
   13    9   13      2.28      0.00
   15    9   13     -2.60      0.00
   17    9   13      0.29      0.00
   19    9   13      1.31      0.00
  -20   10   13      0.12      0.00
  -16   10   13     -0.68      0.00
  -14   10   13      0.38      0.00
  -12   10   13      0.29      0.00
  -10   10   13     -0.38      0.00
   -8   10   13     -0.13      0.00
   -6   10   13      1.43      0.00
   -4   10   13     -3.40      0.00
   -2   10   13      4.11      0.00
    0   10   13     -2.03      0.00
    2   10   13     -1.36      0.00
    4   10   13      3.57      0.00
    6   10   13     -3.58      0.00
    8   10   13      1.96      0.00
   10   10   13     -0.07      0.00
   12   10   13     -0.91      0.00
   14   10   13      0.77      0.00
   16   10   13     -0.19      0.00
  -15   11   13     -1.30      0.00
  -13   11   13      0.19      0.00
  -11   11   13      0.64      0.00
   -9   11   13     -1.14      0.00
   -7   11   13      1.05      0.00
   -5   11   13     -0.28      0.00
   -3   11   13     -0.52      0.00
   -1   11   13      0.77      0.00
    1   11   13     -0.55      0.00
    3   11   13      0.19      0.00
    5   11   13      0.28      0.00
    7   11   13     -1.15      0.00
    9   11   13      1.88      0.00
   11   11   13     -1.28      0.00
   13   11   13     -0.22      0.00
   -2   12   13     -1.44      0.00
    0   12   13      1.86      0.00
    2   12   13     -1.27      0.00
    4   12   13     -0.23      0.00
    6   12   13      1.99      0.00
    8   12   13     -2.35      0.00
  -30    0   14      0.94      0.00
  -28    0   14     -3.18      0.00
  -26    0   14      3.65      0.00
  -24    0   14     -0.39      0.00
  -22    0   14     -3.80      0.00
  -20    0   14      3.99      0.00
  -18    0   14      0.87      0.00
  -16    0   14     -6.47      0.00
  -14    0   14      8.04      0.00
  -12    0   14     -5.20      0.00
  -10    0   14      1.09      0.00
   -8    0   14      1.72      0.00
   -6    0   14     -3.10      0.00
   -4    0   14      4.64      0.00
   -2    0   14     -7.34      0.00
    0    0   14      9.05      0.00
    2    0   14     -5.91      0.00
    4    0   14     -1.76      0.00
    6    0   14      8.06      0.00
    8    0   14     -8.39      0.00
   10    0   14      4.59      0.00
   12    0   14     -0.90      0.00
   14    0   14     -1.19      0.00
   16    0   14      1.38      0.00
   18    0   14      0.94      0.00
   20    0   14     -3.64      0.00
   22    0   14      3.05      0.00
   24    0   14     -0.02      0.00
   26    0   14     -1.40      0.00
  -29    1   14      1.00      0.00
  -27    1   14      0.91      0.00
  -25    1   14     -2.31      0.00
  -23    1   14      0.70      0.00
  -21    1   14      3.34      0.00
  -19    1   14     -6.06      0.00
  -17    1   14      4.05      0.00
  -15    1   14      2.07      0.00
  -13    1   14     -7.75      0.00
  -11    1   14      8.63      0.00
   -9    1   14     -4.29      0.00
   -7    1   14     -1.79      0.00
   -5    1   14      5.22      0.00
   -3    1   14     -4.21      0.00
   -1    1   14      0.97      0.00
    1    1   14      0.93      0.00
    3    1   14     -0.47      0.00
    5    1   14     -0.67      0.00
    7    1   14      1.35      0.00
    9    1   14     -1.91      0.00
   11    1   14      2.18      0.00
   13    1   14     -1.37      0.00
   15    1   14      0.24      0.00
   17    1   14     -0.11      0.00
   19    1   14      0.22      0.00
   21    1   14      0.66      0.00
   23    1   14     -1.44      0.00
   25    1   14      0.96      0.00
  -28    2   14     -0.49      0.00
  -26    2   14     -1.95      0.00
  -24    2   14      3.41      0.00
  -22    2   14     -1.67      0.00
  -20    2   14     -2.11      0.00
  -18    2   14      5.18      0.00
  -16    2   14     -5.68      0.00
  -14    2   14      2.99      0.00
  -12    2   14      2.43      0.00
  -10    2   14     -8.13      0.00
   -8    2   14     10.16      0.00
   -6    2   14     -6.04      0.00
   -4    2   14     -2.67      0.00
   -2    2   14     11.11      0.00
    0    2   14    -13.83      0.00
    2    2   14      8.40      0.00
    4    2   14      1.80      0.00
    6    2   14     -9.52      0.00
    8    2   14     10.04      0.00
   10    2   14     -4.67      0.00
   12    2   14     -1.66      0.00
   14    2   14      4.79      0.00
   16    2   14     -3.68      0.00
   18    2   14      0.46      0.00
   20    2   14      1.63      0.00
   22    2   14     -1.10      0.00
   24    2   14     -0.69      0.00
  -27    3   14      1.25      0.00
  -25    3   14      0.00      0.00
  -23    3   14     -1.07      0.00
  -21    3   14     -0.25      0.00
  -19    3   14      2.59      0.00
  -17    3   14     -2.05      0.00
  -15    3   14     -2.04      0.00
  -13    3   14      5.38      0.00
  -11    3   14     -4.34      0.00
   -9    3   14      0.46      0.00
   -7    3   14      2.05      0.00
   -5    3   14     -0.83      0.00
   -3    3   14     -2.77      0.00
   -1    3   14      4.49      0.00
    1    3   14     -1.35      0.00
    3    3   14     -4.09      0.00
    5    3   14      6.31      0.00
    7    3   14     -3.80      0.00
    9    3   14      0.14      0.00
   11    3   14      1.30      0.00
   13    3   14     -0.59      0.00
   15    3   14     -0.71      0.00
   17    3   14      1.33      0.00
   19    3   14     -0.37      0.00
   21    3   14     -1.59      0.00
   23    3   14      2.32      0.00
   25    3   14     -1.01      0.00
  -26    4   14      0.90      0.00
  -24    4   14     -1.71      0.00
  -22    4   14      1.73      0.00
  -20    4   14      0.98      0.00
  -18    4   14     -6.67      0.00
  -16    4   14     10.70      0.00
  -14    4   14     -7.32      0.00
  -12    4   14     -2.53      0.00
  -10    4   14     11.12      0.00
   -8    4   14    -11.81      0.00
   -6    4   14      4.66      0.00
   -4    4   14      4.68      0.00
   -2    4   14     -9.55      0.00
    0    4   14      7.25      0.00
    2    4   14     -0.77      0.00
    4    4   14     -4.56      0.00
    6    4   14      6.04      0.00
    8    4   14     -4.58      0.00
   10    4   14      1.79      0.00
   12    4   14      1.45      0.00
   14    4   14     -3.91      0.00
   16    4   14      4.35      0.00
   18    4   14     -3.22      0.00
   20    4   14      1.79      0.00
   22    4   14     -0.57      0.00
   24    4   14     -0.04      0.00
  -25    5   14     -0.18      0.00
  -23    5   14      0.57      0.00
  -21    5   14     -1.26      0.00
  -19    5   14      2.14      0.00
  -17    5   14     -1.82      0.00
  -15    5   14     -0.37      0.00
  -13    5   14      2.96      0.00
  -11    5   14     -4.12      0.00
   -9    5   14      3.42      0.00
   -7    5   14     -1.56      0.00
   -5    5   14     -0.50      0.00
   -3    5   14      1.81      0.00
   -1    5   14     -1.41      0.00
    1    5   14     -0.59      0.00
    3    5   14      2.21      0.00
    5    5   14     -1.76      0.00
    7    5   14     -0.06      0.00
    9    5   14      1.74      0.00
   11    5   14     -2.70      0.00
   13    5   14      2.49      0.00
   15    5   14     -1.00      0.00
   17    5   14     -0.50      0.00
   19    5   14      0.78      0.00
   21    5   14     -0.17      0.00
   23    5   14     -0.27      0.00
  -24    6   14      0.79      0.00
  -22    6   14     -0.62      0.00
  -20    6   14     -0.83      0.00
  -18    6   14      3.25      0.00
  -16    6   14     -4.38      0.00
  -14    6   14      1.24      0.00
  -12    6   14      5.46      0.00
  -10    6   14    -10.48      0.00
   -8    6   14      9.16      0.00
   -6    6   14     -2.21      0.00
   -4    6   14     -5.02      0.00
   -2    6   14      7.31      0.00
    0    6   14     -4.50      0.00
    2    6   14      0.78      0.00
    4    6   14      0.96      0.00
    6    6   14     -1.35      0.00
    8    6   14      1.48      0.00
   10    6   14     -1.40      0.00
   12    6   14      1.16      0.00
   14    6   14     -0.72      0.00
   16    6   14     -0.10      0.00
   18    6   14      0.85      0.00
   20    6   14     -0.75      0.00
  -23    7   14      1.27      0.00
  -21    7   14     -1.12      0.00
  -19    7   14     -0.38      0.00
  -17    7   14      0.86      0.00
  -15    7   14      1.58      0.00
  -13    7   14     -4.67      0.00
  -11    7   14      4.78      0.00
   -9    7   14     -1.75      0.00
   -7    7   14     -1.17      0.00
   -5    7   14      1.14      0.00
   -3    7   14      0.87      0.00
   -1    7   14     -1.27      0.00
    1    7   14     -1.06      0.00
    3    7   14      3.25      0.00
    5    7   14     -2.82      0.00
    7    7   14      0.48      0.00
    9    7   14      1.64      0.00
   11    7   14     -1.90      0.00
   13    7   14      0.07      0.00
   15    7   14      2.15      0.00
   17    7   14     -2.55      0.00
  -22    8   14      0.74      0.00
  -20    8   14      1.60      0.00
  -18    8   14     -3.20      0.00
  -16    8   14      2.66      0.00
  -14    8   14     -0.12      0.00
  -12    8   14     -3.25      0.00
  -10    8   14      5.51      0.00
   -8    8   14     -5.21      0.00
   -6    8   14      2.17      0.00
   -4    8   14      2.97      0.00
   -2    8   14     -7.86      0.00
    0    8   14      8.97      0.00
    2    8   14     -5.34      0.00
    4    8   14     -0.17      0.00
    6    8   14      4.26      0.00
    8    8   14     -5.35      0.00
   10    8   14      3.36      0.00
   12    8   14      0.20      0.00
   14    8   14     -2.47      0.00
   16    8   14      1.84      0.00
  -21    9   14     -1.31      0.00
  -19    9   14      2.32      0.00
  -17    9   14     -2.41      0.00
  -15    9   14      0.62      0.00
  -13    9   14      1.74      0.00
  -11    9   14     -2.02      0.00
   -9    9   14     -0.27      0.00
   -7    9   14      3.28      0.00
   -5    9   14     -4.79      0.00
   -3    9   14      3.57      0.00
   -1    9   14     -0.56      0.00
    1    9   14     -1.72      0.00
    3    9   14      2.22      0.00
    5    9   14     -2.02      0.00
    7    9   14      1.98      0.00
    9    9   14     -1.60      0.00
   11    9   14      0.25      0.00
   13    9   14      1.44      0.00
   15    9   14     -1.86      0.00
   17    9   14      0.81      0.00
  -14   10   14     -0.77      0.00
  -12   10   14      1.07      0.00
  -10   10   14     -0.35      0.00
   -8   10   14     -0.21      0.00
   -6   10   14     -0.12      0.00
   -4   10   14      0.45      0.00
   -2   10   14      0.51      0.00
    0   10   14     -2.09      0.00
    2   10   14      2.23      0.00
    4   10   14     -0.17      0.00
    6   10   14     -2.82      0.00
    8   10   14      4.32      0.00
   10   10   14     -2.66      0.00
   12   10   14     -0.60      0.00
   14   10   14      1.91      0.00
  -13   11   14      0.98      0.00
  -11   11   14     -1.25      0.00
   -9   11   14      0.44      0.00
   -7   11   14      0.65      0.00
   -5   11   14     -0.28      0.00
   -3   11   14     -1.31      0.00
   -1   11   14      1.95      0.00
    1   11   14     -0.68      0.00
    3   11   14     -1.59      0.00
    5   11   14      3.27      0.00
    7   11   14     -2.83      0.00
    9   11   14      0.45      0.00
   11   11   14      1.41      0.00
    4   12   14     -0.60      0.00
    6   12   14     -0.22      0.00
  -27    1   15     -1.66      0.00
  -25    1   15      2.09      0.00
  -23    1   15     -0.16      0.00
  -21    1   15     -1.90      0.00
  -19    1   15      1.03      0.00
  -17    1   15      2.20      0.00
  -15    1   15     -4.25      0.00
  -13    1   15      3.29      0.00
  -11    1   15     -0.86      0.00
   -9    1   15     -0.94      0.00
   -7    1   15      1.75      0.00
   -5    1   15     -2.69      0.00
   -3    1   15      4.73      0.00
   -1    1   15     -6.91      0.00
    1    1   15      6.14      0.00
    3    1   15     -0.87      0.00
    5    1   15     -5.78      0.00
    7    1   15      8.89      0.00
    9    1   15     -7.17      0.00
   11    1   15      3.20      0.00
   13    1   15      0.53      0.00
   15    1   15     -2.62      0.00
   17    1   15      1.70      0.00
   19    1   15      1.23      0.00
   21    1   15     -2.29      0.00
   23    1   15      0.31      0.00
   25    1   15      1.31      0.00
  -28    2   15      0.44      0.00
  -26    2   15      0.98      0.00
  -24    2   15     -1.91      0.00
  -22    2   15     -0.02      0.00
  -20    2   15      3.75      0.00
  -18    2   15     -4.54      0.00
  -16    2   15     -0.45      0.00
  -14    2   15      7.68      0.00
  -12    2   15    -10.57      0.00
  -10    2   15      6.50      0.00
   -8    2   15      1.15      0.00
   -6    2   15     -6.43      0.00
   -4    2   15      5.69      0.00
   -2    2   15     -0.82      0.00
    0    2   15     -2.58      0.00
    2    2   15      1.38      0.00
    4    2   15      2.00      0.00
    6    2   15     -3.90      0.00
    8    2   15      3.73      0.00
   10    2   15     -2.53      0.00
   12    2   15      0.42      0.00
   14    2   15      1.66      0.00
   16    2   15     -1.67      0.00
   18    2   15      0.39      0.00
   20    2   15     -0.67      0.00
   22    2   15      1.91      0.00
   24    2   15     -1.36      0.00
  -27    3   15     -0.45      0.00
  -25    3   15     -1.36      0.00
  -23    3   15      2.71      0.00
  -21    3   15     -1.35      0.00
  -19    3   15     -3.10      0.00
  -17    3   15      7.64      0.00
  -15    3   15     -7.70      0.00
  -13    3   15      1.69      0.00
  -11    3   15      6.77      0.00
   -9    3   15    -11.56      0.00
   -7    3   15      8.83      0.00
   -5    3   15     -0.01      0.00
   -3    3   15     -8.84      0.00
   -1    3   15     11.46      0.00
    1    3   15     -6.36      0.00
    3    3   15     -2.31      0.00
    5    3   15      8.53      0.00
    7    3   15     -8.92      0.00
    9    3   15      4.06      0.00
   11    3   15      2.67      0.00
   13    3   15     -6.85      0.00
   15    3   15      6.13      0.00
   17    3   15     -2.66      0.00
   19    3   15      0.22      0.00
   21    3   15      0.21      0.00
   23    3   15      0.06      0.00
  -26    4   15      1.00      0.00
  -24    4   15     -0.16      0.00
  -22    4   15     -1.48      0.00
  -20    4   15      2.17      0.00
  -18    4   15     -1.34      0.00
  -16    4   15      0.43      0.00
  -14    4   15     -0.26      0.00
  -12    4   15     -0.13      0.00
  -10    4   15      1.12      0.00
   -8    4   15     -1.42      0.00
   -6    4   15     -0.04      0.00
   -4    4   15      2.49      0.00
   -2    4   15     -3.56      0.00
    0    4   15      1.37      0.00
    2    4   15      2.59      0.00
    4    4   15     -4.30      0.00
    6    4   15      2.00      0.00
    8    4   15      1.89      0.00
   10    4   15     -3.89      0.00
   12    4   15      2.81      0.00
   14    4   15     -0.05      0.00
   16    4   15     -1.87      0.00
   18    4   15      1.45      0.00
   20    4   15      0.39      0.00
   22    4   15     -1.37      0.00
  -25    5   15      0.10      0.00
  -23    5   15      0.41      0.00
  -21    5   15     -0.16      0.00
  -19    5   15      0.54      0.00
  -17    5   15     -2.64      0.00
  -15    5   15      3.27      0.00
  -13    5   15      0.96      0.00
  -11    5   15     -7.24      0.00
   -9    5   15      9.38      0.00
   -7    5   15     -4.92      0.00
   -5    5   15     -2.65      0.00
   -3    5   15      7.27      0.00
   -1    5   15     -5.76      0.00
    1    5   15      0.84      0.00
    3    5   15      2.52      0.00
    5    5   15     -2.72      0.00
    7    5   15      1.65      0.00
    9    5   15     -0.91      0.00
   11    5   15      0.27      0.00
   13    5   15      0.77      0.00
   15    5   15     -1.91      0.00
   17    5   15      2.58      0.00
   19    5   15     -2.34      0.00
   21    5   15      1.13      0.00
  -24    6   15      0.23      0.00
  -22    6   15     -1.54      0.00
  -20    6   15      1.76      0.00
  -18    6   15     -0.54      0.00
  -16    6   15      0.42      0.00
  -14    6   15     -2.31      0.00
  -12    6   15      3.82      0.00
  -10    6   15     -3.02      0.00
   -8    6   15      0.88      0.00
   -6    6   15      0.40      0.00
   -4    6   15     -0.11      0.00
   -2    6   15     -0.46      0.00
    0    6   15     -0.11      0.00
    2    6   15      1.55      0.00
    4    6   15     -2.33      0.00
    6    6   15      1.58      0.00
    8    6   15     -0.08      0.00
   10    6   15     -0.53      0.00
   12    6   15     -0.27      0.00
   14    6   15      1.27      0.00
   16    6   15     -1.33      0.00
   18    6   15      0.64      0.00
   20    6   15      0.05      0.00
  -23    7   15      1.34      0.00
  -21    7   15     -0.68      0.00
  -19    7   15     -1.03      0.00
  -17    7   15      2.37      0.00
  -15    7   15     -1.49      0.00
  -13    7   15     -1.99      0.00
  -11    7   15      5.66      0.00
   -9    7   15     -6.31      0.00
   -7    7   15      2.88      0.00
   -5    7   15      2.95      0.00
   -3    7   15     -7.68      0.00
   -1    7   15      8.29      0.00
    1    7   15     -4.99      0.00
    3    7   15      0.46      0.00
    5    7   15      3.15      0.00
    7    7   15     -4.56      0.00
    9    7   15      3.19      0.00
   11    7   15     -0.34      0.00
   13    7   15     -1.56      0.00
   15    7   15      1.60      0.00
   17    7   15     -0.63      0.00
  -20    8   15      1.27      0.00
  -18    8   15     -2.68      0.00
  -16    8   15      1.79      0.00
  -14    8   15      1.10      0.00
  -12    8   15     -2.57      0.00
  -10    8   15      0.78      0.00
   -8    8   15      2.52      0.00
   -6    8   15     -4.23      0.00
   -4    8   15      2.77      0.00
   -2    8   15      0.26      0.00
    0    8   15     -1.75      0.00
    2    8   15      1.16      0.00
    4    8   15     -0.46      0.00
    6    8   15      0.50      0.00
    8    8   15     -0.71      0.00
   10    8   15      0.63      0.00
   12    8   15      0.06      0.00
   14    8   15     -1.19      0.00
   16    8   15      1.57      0.00
  -19    9   15      2.03      0.00
  -17    9   15     -1.25      0.00
  -15    9   15     -0.30      0.00
  -13    9   15      1.24      0.00
  -11    9   15     -1.21      0.00
   -9    9   15      0.72      0.00
   -7    9   15     -0.28      0.00
   -5    9   15     -0.38      0.00
   -3    9   15      1.97      0.00
   -1    9   15     -3.64      0.00
    1    9   15      3.36      0.00
    3    9   15     -0.69      0.00
    5    9   15     -2.80      0.00
    7    9   15      5.11      0.00
    9    9   15     -4.51      0.00
   11    9   15      1.02      0.00
   13    9   15      2.30      0.00
   15    9   15     -2.50      0.00
  -12   10   15     -0.35      0.00
  -10   10   15      0.36      0.00
   -8   10   15     -0.67      0.00
   -6   10   15      1.24      0.00
   -4   10   15     -1.46      0.00
   -2   10   15      0.55      0.00
    0   10   15      0.95      0.00
    2   10   15     -2.05      0.00
    4   10   15      2.73      0.00
    6   10   15     -2.69      0.00
    8   10   15      1.08      0.00
   10   10   15      1.31      0.00
   12   10   15     -2.39      0.00
  -11   11   15      0.92      0.00
   -9   11   15     -0.60      0.00
   -7   11   15      0.12      0.00
   -5   11   15     -0.20      0.00
   -3   11   15      0.48      0.00
   -1   11   15     -0.10      0.00
    1   11   15     -0.47      0.00
    3   11   15      0.35      0.00
    5   11   15      0.24      0.00
    7   11   15     -0.81      0.00
    9   11   15      0.99      0.00
  -26    0   16      1.48      0.00
  -24    0   16     -0.30      0.00
  -22    0   16     -1.27      0.00
  -20    0   16      0.17      0.00
  -18    0   16      3.68      0.00
  -16    0   16     -6.46      0.00
  -14    0   16      4.85      0.00
  -12    0   16      0.44      0.00
  -10    0   16     -5.57      0.00
   -8    0   16      6.98      0.00
   -6    0   16     -4.50      0.00
   -4    0   16      1.62      0.00
   -2    0   16     -1.32      0.00
    0    0   16      2.26      0.00
    2    0   16     -1.00      0.00
    4    0   16     -3.01      0.00
    6    0   16      6.88      0.00
    8    0   16     -8.13      0.00
   10    0   16      6.74      0.00
   12    0   16     -3.27      0.00
   14    0   16     -1.29      0.00
   16    0   16      3.55      0.00
   18    0   16     -1.27      0.00
   20    0   16     -1.71      0.00
   22    0   16      0.92      0.00
  -27    1   16      0.89      0.00
  -25    1   16     -1.51      0.00
  -23    1   16      0.51      0.00
  -21    1   16      1.78      0.00
  -19    1   16     -2.78      0.00
  -17    1   16      0.36      0.00
  -15    1   16      4.33      0.00
  -13    1   16     -7.59      0.00
  -11    1   16      6.41      0.00
   -9    1   16     -1.07      0.00
   -7    1   16     -4.67      0.00
   -5    1   16      6.47      0.00
   -3    1   16     -3.64      0.00
   -1    1   16     -0.29      0.00
    1    1   16      1.75      0.00
    3    1   16     -0.56      0.00
    5    1   16     -1.33      0.00
    7    1   16      2.52      0.00
    9    1   16     -2.36      0.00
   11    1   16      0.38      0.00
   13    1   16      2.29      0.00
   15    1   16     -2.91      0.00
   17    1   16      1.12      0.00
   19    1   16     -0.04      0.00
   21    1   16      0.93      0.00
  -26    2   16     -0.78      0.00
  -24    2   16      2.02      0.00
  -22    2   16     -1.07      0.00
  -20    2   16     -1.45      0.00
  -18    2   16      3.26      0.00
  -16    2   16     -3.01      0.00
  -14    2   16      1.06      0.00
  -12    2   16      1.64      0.00
  -10    2   16     -3.84      0.00
   -8    2   16      3.87      0.00
   -6    2   16     -0.82      0.00
   -4    2   16     -3.88      0.00
   -2    2   16      7.11      0.00
    0    2   16     -6.38      0.00
    2    2   16      1.68      0.00
    4    2   16      4.25      0.00
    6    2   16     -7.61      0.00
    8    2   16      6.20      0.00
   10    2   16     -1.37      0.00
   12    2   16     -3.20      0.00
   14    2   16      4.69      0.00
   16    2   16     -3.18      0.00
   18    2   16      0.78      0.00
   20    2   16      0.42      0.00
   22    2   16     -0.07      0.00
  -25    3   16      0.16      0.00
  -23    3   16     -1.72      0.00
  -21    3   16      1.73      0.00
  -19    3   16      0.04      0.00
  -17    3   16     -0.51      0.00
  -15    3   16     -2.07      0.00
  -13    3   16      4.73      0.00
  -11    3   16     -3.73      0.00
   -9    3   16     -0.48      0.00
   -7    3   16      4.04      0.00
   -5    3   16     -3.74      0.00
   -3    3   16      0.10      0.00
   -1    3   16      2.89      0.00
    1    3   16     -2.04      0.00
    3    3   16     -1.28      0.00
    5    3   16      3.18      0.00
    7    3   16     -2.32      0.00
    9    3   16      0.48      0.00
   11    3   16      0.88      0.00
   13    3   16     -1.62      0.00
   15    3   16      1.39      0.00
   17    3   16     -0.38      0.00
   19    3   16      0.24      0.00
   21    3   16     -1.14      0.00
   23    3   16      1.05      0.00
  -24    4   16     -0.23      0.00
  -22    4   16      0.82      0.00
  -20    4   16     -0.61      0.00
  -18    4   16     -1.81      0.00
  -16    4   16      4.20      0.00
  -14    4   16     -2.28      0.00
  -12    4   16     -3.92      0.00
  -10    4   16      9.09      0.00
   -8    4   16     -8.24      0.00
   -6    4   16      1.32      0.00
   -4    4   16      6.59      0.00
   -2    4   16     -9.17      0.00
    0    4   16      4.73      0.00
    2    4   16      2.17      0.00
    4    4   16     -6.10      0.00
    6    4   16      5.69      0.00
    8    4   16     -2.58      0.00
   10    4   16     -1.60      0.00
   12    4   16      4.97      0.00
   14    4   16     -5.40      0.00
   16    4   16      3.28      0.00
   18    4   16     -1.41      0.00
   20    4   16      0.79      0.00
   22    4   16     -0.29      0.00
  -23    5   16     -0.11      0.00
  -21    5   16     -0.21      0.00
  -19    5   16      0.16      0.00
  -17    5   16      0.65      0.00
  -15    5   16     -1.70      0.00
  -13    5   16      2.12      0.00
  -11    5   16     -1.65      0.00
   -9    5   16      0.49      0.00
   -7    5   16      0.98      0.00
   -5    5   16     -1.98      0.00
   -3    5   16      1.68      0.00
   -1    5   16     -0.30      0.00
    1    5   16     -0.79      0.00
    3    5   16      0.48      0.00
    5    5   16      0.82      0.00
    7    5   16     -1.93      0.00
    9    5   16      2.39      0.00
   11    5   16     -1.98      0.00
   13    5   16      0.50      0.00
   15    5   16      1.08      0.00
   17    5   16     -1.26      0.00
   19    5   16      0.32      0.00
  -22    6   16     -0.60      0.00
  -20    6   16      1.98      0.00
  -18    6   16     -1.61      0.00
  -16    6   16     -0.54      0.00
  -14    6   16      0.73      0.00
  -12    6   16      2.42      0.00
  -10    6   16     -5.24      0.00
   -8    6   16      4.10      0.00
   -6    6   16      0.65      0.00
   -4    6   16     -5.35      0.00
   -2    6   16      6.43      0.00
    0    6   16     -3.76      0.00
    2    6   16      0.19      0.00
    4    6   16      2.13      0.00
    6    6   16     -2.82      0.00
    8    6   16      2.01      0.00
   10    6   16     -0.47      0.00
   12    6   16     -0.47      0.00
   14    6   16      0.60      0.00
   16    6   16     -0.72      0.00
   18    6   16      0.85      0.00
   20    6   16     -0.51      0.00
  -21    7   16     -2.17      0.00
  -19    7   16      0.17      0.00
  -17    7   16      2.24      0.00
  -15    7   16     -1.59      0.00
  -13    7   16     -0.88      0.00
  -11    7   16      1.60      0.00
   -9    7   16      0.01      0.00
   -7    7   16     -1.74      0.00
   -5    7   16      1.77      0.00
   -3    7   16     -0.38      0.00
   -1    7   16     -0.59      0.00
    1    7   16      0.14      0.00
    3    7   16      0.72      0.00
    5    7   16     -0.82      0.00
    7    7   16      0.09      0.00
    9    7   16      0.95      0.00
   11    7   16     -1.37      0.00
   13    7   16      0.46      0.00
   15    7   16      0.97      0.00
   17    7   16     -1.39      0.00
  -20    8   16      1.68      0.00
  -18    8   16     -2.58      0.00
  -16    8   16      1.63      0.00
  -14    8   16      0.42      0.00
  -12    8   16     -2.06      0.00
  -10    8   16      2.29      0.00
   -8    8   16     -0.95      0.00
   -6    8   16     -1.68      0.00
   -4    8   16      4.52      0.00
   -2    8   16     -5.69      0.00
    0    8   16      4.11      0.00
    2    8   16     -0.76      0.00
    4    8   16     -2.75      0.00
    6    8   16      5.22      0.00
    8    8   16     -5.16      0.00
   10    8   16      1.96      0.00
   12    8   16      2.01      0.00
   14    8   16     -3.40      0.00
  -17    9   16     -1.38      0.00
  -15    9   16      0.29      0.00
  -13    9   16      0.52      0.00
  -11    9   16      0.10      0.00
   -9    9   16     -1.64      0.00
   -7    9   16      2.76      0.00
   -5    9   16     -2.10      0.00
   -3    9   16     -0.54      0.00
   -1    9   16      2.95      0.00
    1    9   16     -3.17      0.00
    3    9   16      2.39      0.00
    5    9   16     -2.01      0.00
    7    9   16      1.09      0.00
    9    9   16      0.83      0.00
   11    9   16     -2.17      0.00
   13    9   16      1.88      0.00
  -10   10   16     -0.09      0.00
   -8   10   16     -0.14      0.00
   -6   10   16     -0.33      0.00
   -4   10   16      0.82      0.00
   -2   10   16      0.03      0.00
    0   10   16     -1.45      0.00
    2   10   16      1.32      0.00
    4   10   16      0.44      0.00
    6   10   16     -1.96      0.00
    8   10   16      2.03      0.00
   -5   11   16     -0.03      0.00
  -25    1   17      0.87      0.00
  -23    1   17     -0.08      0.00
  -21    1   17     -0.83      0.00
  -19    1   17      0.18      0.00
  -17    1   17      1.62      0.00
  -15    1   17     -2.41      0.00
  -13    1   17      0.77      0.00
  -11    1   17      2.32      0.00
   -9    1   17     -4.20      0.00
   -7    1   17      3.21      0.00
   -5    1   17     -0.95      0.00
   -3    1   17      0.24      0.00
   -1    1   17     -1.24      0.00
    1    1   17      1.42      0.00
    3    1   17      0.84      0.00
    5    1   17     -4.36      0.00
    7    1   17      6.60      0.00
    9    1   17     -6.04      0.00
   11    1   17      2.95      0.00
   13    1   17      1.25      0.00
   15    1   17     -4.13      0.00
   17    1   17      3.52      0.00
   19    1   17     -0.78      0.00
  -24    2   17     -1.97      0.00
  -22    2   17      1.44      0.00
  -20    2   17      0.52      0.00
  -18    2   17     -1.15      0.00
  -16    2   17     -1.57      0.00
  -14    2   17      5.70      0.00
  -12    2   17     -6.75      0.00
  -10    2   17      2.38      0.00
   -8    2   17      4.68      0.00
   -6    2   17     -8.43      0.00
   -4    2   17      5.68      0.00
   -2    2   17      0.25      0.00
    0    2   17     -3.50      0.00
    2    2   17      2.08      0.00
    4    2   17      1.37      0.00
    6    2   17     -3.68      0.00
    8    2   17      3.53      0.00
   10    2   17     -0.83      0.00
   12    2   17     -3.19      0.00
   14    2   17      5.25      0.00
   16    2   17     -3.33      0.00
   18    2   17      0.42      0.00
   20    2   17     -0.19      0.00
   22    2   17      1.09      0.00
  -23    3   17      1.30      0.00
  -21    3   17     -0.92      0.00
  -19    3   17     -1.30      0.00
  -17    3   17      3.57      0.00
  -15    3   17     -3.17      0.00
  -13    3   17     -0.57      0.00
  -11    3   17      5.30      0.00
   -9    3   17     -7.15      0.00
   -7    3   17      3.74      0.00
   -5    3   17      3.09      0.00
   -3    3   17     -7.88      0.00
   -1    3   17      6.74      0.00
    1    3   17     -1.18      0.00
    3    3   17     -4.22      0.00
    5    3   17      6.25      0.00
    7    3   17     -4.23      0.00
    9    3   17     -0.75      0.00
   11    3   17      5.58      0.00
   13    3   17     -6.57      0.00
   15    3   17      3.64      0.00
   17    3   17     -0.66      0.00
   19    3   17      0.05      0.00
   21    3   17     -0.36      0.00
  -24    4   17     -0.04      0.00
  -22    4   17     -1.46      0.00
  -20    4   17      1.57      0.00
  -18    4   17      0.27      0.00
  -16    4   17     -1.58      0.00
  -14    4   17      0.94      0.00
  -12    4   17      0.01      0.00
  -10    4   17      0.15      0.00
   -8    4   17     -0.60      0.00
   -6    4   17      0.16      0.00
   -4    4   17      0.88      0.00
   -2    4   17     -1.41      0.00
    0    4   17      0.93      0.00
    2    4   17     -0.07      0.00
    4    4   17     -0.14      0.00
    6    4   17     -0.60      0.00
    8    4   17      1.54      0.00
   10    4   17     -1.52      0.00
   12    4   17      0.32      0.00
   14    4   17      1.02      0.00
   16    4   17     -1.32      0.00
   18    4   17      0.54      0.00
   20    4   17      0.32      0.00
  -23    5   17      0.24      0.00
  -21    5   17      1.48      0.00
  -19    5   17     -2.78      0.00
  -17    5   17      1.01      0.00
  -15    5   17      1.14      0.00
  -13    5   17      0.23      0.00
  -11    5   17     -3.69      0.00
   -9    5   17      4.80      0.00
   -7    5   17     -1.73      0.00
   -5    5   17     -3.36      0.00
   -3    5   17      6.28      0.00
   -1    5   17     -4.51      0.00
    1    5   17      0.00      0.00
    3    5   17      3.27      0.00
    5    5   17     -3.69      0.00
    7    5   17      2.35      0.00
    9    5   17     -0.56      0.00
   11    5   17     -1.00      0.00
   13    5   17      1.70      0.00
   15    5   17     -1.53      0.00
   17    5   17      1.23      0.00
   19    5   17     -1.07      0.00
  -22    6   17     -1.64      0.00
  -20    6   17      1.71      0.00
  -18    6   17     -0.13      0.00
  -16    6   17     -0.92      0.00
  -14    6   17      0.43      0.00
  -12    6   17      0.17      0.00
  -10    6   17      0.15      0.00
   -8    6   17     -1.00      0.00
   -6    6   17      1.62      0.00
   -4    6   17     -1.31      0.00
   -2    6   17      0.17      0.00
    0    6   17      0.42      0.00
    2    6   17      0.38      0.00
    4    6   17     -1.36      0.00
    6    6   17      0.97      0.00
    8    6   17      0.35      0.00
   10    6   17     -1.02      0.00
   12    6   17      0.65      0.00
   14    6   17      0.02      0.00
   16    6   17     -0.44      0.00
   18    6   17      0.46      0.00
  -19    7   17      0.00      0.00
  -17    7   17      1.42      0.00
  -15    7   17     -1.94      0.00
  -13    7   17      0.44      0.00
  -11    7   17      1.60      0.00
   -9    7   17     -1.80      0.00
   -7    7   17     -0.47      0.00
   -5    7   17      3.71      0.00
   -3    7   17     -5.40      0.00
   -1    7   17      4.24      0.00
    1    7   17     -1.20      0.00
    3    7   17     -2.16      0.00
    5    7   17      4.67      0.00
    7    7   17     -4.71      0.00
    9    7   17      1.78      0.00
   11    7   17      1.55      0.00
   13    7   17     -2.42      0.00
   15    7   17      1.14      0.00
  -18    8   17     -2.42      0.00
  -16    8   17      2.42      0.00
  -14    8   17     -0.72      0.00
  -12    8   17     -0.12      0.00
  -10    8   17     -0.70      0.00
   -8    8   17      1.76      0.00
   -6    8   17     -1.73      0.00
   -4    8   17      0.12      0.00
   -2    8   17      2.00      0.00
    0    8   17     -2.85      0.00
    2    8   17      2.38      0.00
    4    8   17     -1.64      0.00
    6    8   17      0.60      0.00
    8    8   17      0.62      0.00
   10    8   17     -0.83      0.00
   12    8   17      0.07      0.00
  -15    9   17     -0.52      0.00
  -13    9   17      0.88      0.00
  -11    9   17     -0.70      0.00
   -9    9   17      0.29      0.00
   -5    9   17     -0.91      0.00
   -3    9   17      1.49      0.00
   -1    9   17     -1.60      0.00
    1    9   17      0.78      0.00
    3    9   17      0.73      0.00
    5    9   17     -2.10      0.00
    7    9   17      2.58      0.00
    9    9   17     -1.67      0.00
  -10   10   17      0.83      0.00
   -8   10   17     -0.83      0.00
   -6   10   17      0.44      0.00
   -4   10   17      0.41      0.00
   -2   10   17     -1.30      0.00
    0   10   17      1.25      0.00
    2   10   17     -0.64      0.00
    4   10   17      0.67      0.00
    6   10   17     -0.75      0.00
  -24    0   18     -0.02      0.00
  -22    0   18     -0.59      0.00
  -20    0   18      0.36      0.00
  -18    0   18      1.04      0.00
  -16    0   18     -2.38      0.00
  -14    0   18      1.70      0.00
  -12    0   18      1.88      0.00
  -10    0   18     -5.83      0.00
   -8    0   18      5.79      0.00
   -6    0   18     -1.28      0.00
   -4    0   18     -2.87      0.00
   -2    0   18      2.99      0.00
    0    0   18     -0.79      0.00
    2    0   18     -0.16      0.00
    4    0   18     -1.60      0.00
    6    0   18      4.84      0.00
    8    0   18     -6.78      0.00
   10    0   18      5.20      0.00
   12    0   18     -0.47      0.00
   14    0   18     -4.35      0.00
   16    0   18      5.55      0.00
  -23    1   18      1.21      0.00
  -21    1   18     -0.58      0.00
  -19    1   18     -0.02      0.00
  -17    1   18     -0.55      0.00
  -15    1   18      2.37      0.00
  -13    1   18     -3.86      0.00
  -11    1   18      2.75      0.00
   -9    1   18      1.37      0.00
   -7    1   18     -5.37      0.00
   -5    1   18      5.47      0.00
   -3    1   18     -1.85      0.00
   -1    1   18     -1.75      0.00
    1    1   18      2.53      0.00
    3    1   18     -0.76      0.00
    5    1   18     -1.57      0.00
    7    1   18      2.37      0.00
    9    1   18     -0.68      0.00
   11    1   18     -2.42      0.00
   13    1   18      4.23      0.00
   15    1   18     -3.02      0.00
   17    1   18      0.48      0.00
   19    1   18      0.33      0.00
  -24    2   18      0.22      0.00
  -22    2   18     -0.05      0.00
  -20    2   18     -0.57      0.00
  -18    2   18      0.96      0.00
  -16    2   18     -0.58      0.00
  -14    2   18     -0.33      0.00
  -12    2   18      1.16      0.00
  -10    2   18     -1.53      0.00
   -8    2   18      1.19      0.00
   -6    2   18      0.16      0.00
   -4    2   18     -2.14      0.00
   -2    2   18      3.25      0.00
    0    2   18     -2.19      0.00
    2    2   18     -0.62      0.00
    4    2   18      3.44      0.00
    6    2   18     -4.43      0.00
    8    2   18      2.73      0.00
   10    2   18      0.52      0.00
   12    2   18     -2.90      0.00
   14    2   18      3.24      0.00
   16    2   18     -2.33      0.00
   18    2   18      1.25      0.00
   20    2   18     -0.51      0.00
  -23    3   18     -1.42      0.00
  -21    3   18      1.13      0.00
  -19    3   18      0.50      0.00
  -17    3   18     -1.38      0.00
  -15    3   18      0.05      0.00
  -13    3   18      1.74      0.00
  -11    3   18     -1.16      0.00
   -9    3   18     -1.94      0.00
   -7    3   18      4.51      0.00
   -5    3   18     -3.62      0.00
   -3    3   18     -0.01      0.00
   -1    3   18      2.79      0.00
    1    3   18     -2.54      0.00
    3    3   18      0.29      0.00
    5    3   18      1.67      0.00
    7    3   18     -2.09      0.00
    9    3   18      0.98      0.00
   11    3   18      1.05      0.00
   13    3   18     -2.72      0.00
   15    3   18      2.42      0.00
   17    3   18     -0.58      0.00
   19    3   18     -0.38      0.00
  -22    4   18      0.97      0.00
  -20    4   18     -1.45      0.00
  -18    4   18      0.32      0.00
  -16    4   18      1.23      0.00
  -14    4   18     -0.64      0.00
  -12    4   18     -2.14      0.00
  -10    4   18      4.33      0.00
   -8    4   18     -3.18      0.00
   -6    4   18     -1.45      0.00
   -4    4   18      6.01      0.00
   -2    4   18     -6.11      0.00
    0    4   18      1.66      0.00
    2    4   18      3.06      0.00
    4    4   18     -4.70      0.00
    6    4   18      3.39      0.00
    8    4   18     -0.37      0.00
   10    4   18     -3.06      0.00
   12    4   18      4.57      0.00
   14    4   18     -2.93      0.00
   16    4   18      0.50      0.00
  -21    5   18      0.07      0.00
  -19    5   18     -0.71      0.00
  -17    5   18      1.38      0.00
  -15    5   18     -1.00      0.00
  -13    5   18     -0.18      0.00
  -11    5   18      0.92      0.00
   -9    5   18     -1.05      0.00
   -7    5   18      1.27      0.00
   -5    5   18     -1.33      0.00
   -3    5   18      0.51      0.00
   -1    5   18      0.38      0.00
    1    5   18      0.00      0.00
    3    5   18     -1.08      0.00
    5    5   18      1.29      0.00
    7    5   18     -0.67      0.00
    9    5   18      0.16      0.00
   11    5   18      0.39      0.00
   13    5   18     -1.20      0.00
   15    5   18      1.37      0.00
   17    5   18     -0.59      0.00
  -20    6   18      2.13      0.00
  -18    6   18     -1.35      0.00
  -16    6   18     -1.59      0.00
  -14    6   18      2.70      0.00
  -12    6   18     -0.72      0.00
  -10    6   18     -1.36      0.00
   -8    6   18      1.13      0.00
   -6    6   18      1.06      0.00
   -4    6   18     -3.25      0.00
   -2    6   18      3.51      0.00
    0    6   18     -1.47      0.00
    2    6   18     -1.46      0.00
    4    6   18      3.50      0.00
    6    6   18     -3.58      0.00
    8    6   18      1.86      0.00
   10    6   18      0.02      0.00
   12    6   18     -0.57      0.00
   14    6   18      0.14      0.00
  -17    7   18      3.00      0.00
  -15    7   18     -2.73      0.00
  -13    7   18      1.17      0.00
  -11    7   18     -0.42      0.00
   -9    7   18      0.40      0.00
   -7    7   18     -0.56      0.00
   -5    7   18      0.64      0.00
   -3    7   18     -0.06      0.00
   -1    7   18     -0.92      0.00
    1    7   18      1.16      0.00
    3    7   18     -0.56      0.00
    5    7   18      0.06      0.00
    7    7   18     -0.22      0.00
    9    7   18      0.81      0.00
   11    7   18     -1.15      0.00
   13    7   18      0.72      0.00
  -14    8   18     -0.02      0.00
  -12    8   18     -0.78      0.00
  -10    8   18      0.90      0.00
   -8    8   18      0.03      0.00
   -6    8   18     -1.70      0.00
   -4    8   18      2.78      0.00
   -2    8   18     -2.22      0.00
    0    8   18      0.53      0.00
    2    8   18      1.23      0.00
    4    8   18     -2.72      0.00
    6    8   18      3.41      0.00
    8    8   18     -2.29      0.00
   10    8   18     -0.19      0.00
  -11    9   18      0.88      0.00
   -9    9   18     -1.15      0.00
   -3    9   18     -1.94      0.00
   -1    9   18      2.40      0.00
    1    9   18     -1.51      0.00
    3    9   18      0.81      0.00
    5    9   18     -0.67      0.00
  -23    1   19      0.39      0.00
  -21    1   19     -0.49      0.00
  -19    1   19      0.28      0.00
  -17    1   19      0.43      0.00
  -15    1   19     -1.10      0.00
  -13    1   19      0.38      0.00
  -11    1   19      1.82      0.00
   -9    1   19     -2.95      0.00
   -7    1   19      1.02      0.00
   -5    1   19      1.83      0.00
   -3    1   19     -2.35      0.00
   -1    1   19      0.90      0.00
    1    1   19     -0.03      0.00
    3    1   19      0.93      0.00
    5    1   19     -2.96      0.00
    7    1   19      4.33      0.00
    9    1   19     -3.34      0.00
   11    1   19      0.25      0.00
   13    1   19      2.92      0.00
   15    1   19     -4.20      0.00
   17    1   19      3.07      0.00
  -22    2   19      1.16      0.00
  -20    2   19     -0.24      0.00
  -18    2   19     -0.62      0.00
  -16    2   19      0.21      0.00
  -14    2   19      1.40      0.00
  -12    2   19     -2.11      0.00
  -10    2   19     -0.32      0.00
   -8    2   19      4.62      0.00
   -6    2   19     -6.22      0.00
   -4    2   19      3.04      0.00
   -2    2   19      1.59      0.00
    0    2   19     -3.42      0.00
    2    2   19      1.79      0.00
    4    2   19      1.15      0.00
    6    2   19     -2.82      0.00
    8    2   19      1.66      0.00
   10    2   19      1.72      0.00
   12    2   19     -4.63      0.00
   16    2   19     -1.55      0.00
  -21    3   19     -0.90      0.00
  -19    3   19      0.55      0.00
  -17    3   19      0.10      0.00
  -15    3   19     -0.18      0.00
  -13    3   19     -0.80      0.00
  -11    3   19      2.36      0.00
   -9    3   19     -2.95      0.00
   -7    3   19      0.99      0.00
   -5    3   19      2.72      0.00
   -3    3   19     -4.83      0.00
   -1    3   19      3.21      0.00
    1    3   19      0.41      0.00
    3    3   19     -3.02      0.00
    5    3   19      3.30      0.00
    7    3   19     -1.33      0.00
    9    3   19     -1.85      0.00
   11    3   19      3.79      0.00
   13    3   19     -2.75      0.00
   15    3   19      0.41      0.00
   17    3   19      0.41      0.00
  -20    4   19     -0.35      0.00
  -18    4   19      1.66      0.00
  -16    4   19     -1.78      0.00
  -14    4   19      0.51      0.00
  -12    4   19      0.44      0.00
  -10    4   19     -0.23      0.00
   -8    4   19     -0.20      0.00
   -6    4   19     -0.03      0.00
   -4    4   19      0.64      0.00
   -2    4   19     -1.01      0.00
    0    4   19      1.07      0.00
    2    4   19     -0.79      0.00
    4    4   19      0.05      0.00
    6    4   19      0.56      0.00
    8    4   19     -0.44      0.00
   10    4   19      0.09      0.00
   12    4   19     -0.15      0.00
   14    4   19      0.33      0.00
   16    4   19     -0.32      0.00
  -15    5   19      1.90      0.00
  -13    5   19     -1.50      0.00
  -11    5   19      0.03      0.00
   -9    5   19      0.64      0.00
   -7    5   19      0.22      0.00
   -5    5   19     -2.08      0.00
   -3    5   19      3.00      0.00
   -1    5   19     -1.43      0.00
    1    5   19     -1.43      0.00
    3    5   19      3.08      0.00
    5    5   19     -2.76      0.00
    7    5   19      1.39      0.00
    9    5   19      0.06      0.00
   11    5   19     -0.89      0.00
   13    5   19      0.71      0.00
   15    5   19     -0.11      0.00
  -16    6   19     -1.34      0.00
  -14    6   19      1.75      0.00
  -12    6   19     -1.61      0.00
  -10    6   19      0.72      0.00
   -8    6   19      0.16      0.00
   -6    6   19     -0.14      0.00
   -4    6   19     -0.03      0.00
   -2    6   19     -0.40      0.00
    0    6   19      0.40      0.00
    2    6   19      0.54      0.00
    4    6   19     -0.89      0.00
    6    6   19     -0.09      0.00
    8    6   19      1.08      0.00
   10    6   19     -1.10      0.00
   12    6   19      0.71      0.00
  -15    7   19     -2.11      0.00
  -13    7   19      1.08      0.00
  -11    7   19      0.61      0.00
   -9    7   19     -1.06      0.00
   -7    7   19     -0.09      0.00
   -5    7   19      1.64      0.00
   -3    7   19     -2.20      0.00
   -1    7   19      1.40      0.00
    1    7   19      0.30      0.00
    3    7   19     -2.27      0.00
    5    7   19      3.43      0.00
    7    7   19     -2.64      0.00
    9    7   19      0.51      0.00
   11    7   19      0.85      0.00
  -12    8   19      0.40      0.00
  -10    8   19     -0.47      0.00
   -8    8   19      0.22      0.00
   -6    8   19      0.07      0.00
   -4    8   19     -0.44      0.00
   -2    8   19      1.04      0.00
    0    8   19     -1.31      0.00
    2    8   19      1.13      0.00
    4    8   19     -0.79      0.00
    6    8   19      0.14      0.00
   -7    9   19     -0.06      0.00
    1    9   19      0.20      0.00
  -20    0   20      0.64      0.00
  -18    0   20     -1.02      0.00
  -16    0   20      0.38      0.00
  -14    0   20      0.36      0.00
  -12    0   20      0.65      0.00
  -10    0   20     -2.45      0.00
   -8    0   20      1.66      0.00
   -6    0   20      1.92      0.00
   -4    0   20     -4.39      0.00
   -2    0   20      3.65      0.00
    0    0   20     -1.43      0.00
    2    0   20      0.03      0.00
    4    0   20     -0.59      0.00
    6    0   20      2.53      0.00
    8    0   20     -3.23      0.00
   10    0   20      1.03      0.00
   12    0   20      2.24      0.00
   14    0   20     -3.71      0.00
  -21    1   20     -0.81      0.00
  -19    1   20      0.44      0.00
  -17    1   20      0.34      0.00
  -15    1   20     -0.57      0.00
  -13    1   20     -0.06      0.00
  -11    1   20      0.10      0.00
   -9    1   20      1.62      0.00
   -7    1   20     -3.53      0.00
   -5    1   20      3.07      0.00
   -3    1   20     -0.37      0.00
   -1    1   20     -2.03      0.00
    1    1   20      2.24      0.00
    3    1   20     -0.44      0.00
    5    1   20     -1.50      0.00
    7    1   20      1.42      0.00
    9    1   20      0.67      0.00
   11    1   20     -2.52      0.00
   13    1   20      2.31      0.00
   15    1   20     -0.67      0.00
  -20    2   20      0.71      0.00
  -18    2   20     -0.99      0.00
  -16    2   20      1.01      0.00
  -14    2   20     -0.77      0.00
  -12    2   20      0.43      0.00
  -10    2   20     -0.45      0.00
   -8    2   20      0.83      0.00
   -6    2   20     -0.60      0.00
   -4    2   20     -0.72      0.00
   -2    2   20      1.67      0.00
    0    2   20     -0.74      0.00
    2    2   20     -1.33      0.00
    4    2   20      2.72      0.00
    6    2   20     -2.48      0.00
    8    2   20      0.86      0.00
   10    2   20      0.92      0.00
   12    2   20     -1.60      0.00
   14    2   20      1.33      0.00
  -17    3   20     -1.16      0.00
  -15    3   20      0.54      0.00
  -13    3   20      0.38      0.00
  -11    3   20     -0.39      0.00
   -9    3   20     -0.83      0.00
   -7    3   20      1.71      0.00
   -5    3   20     -0.74      0.00
   -3    3   20     -1.09      0.00
   -1    3   20      1.69      0.00
    1    3   20     -0.76      0.00
    3    3   20     -0.59      0.00
    5    3   20      1.31      0.00
    7    3   20     -0.81      0.00
    9    3   20     -0.71      0.00
   11    3   20      2.20      0.00
   13    3   20     -2.51      0.00
  -18    4   20      0.25      0.00
  -16    4   20      0.41      0.00
  -14    4   20     -0.73      0.00
  -12    4   20      0.41      0.00
  -10    4   20      0.35      0.00
   -8    4   20     -0.50      0.00
   -6    4   20     -0.83      0.00
   -4    4   20      2.26      0.00
   -2    4   20     -1.66      0.00
    0    4   20     -0.46      0.00
    2    4   20      1.80      0.00
    4    4   20     -1.67      0.00
    6    4   20      0.84      0.00
    8    4   20      0.44      0.00
   10    4   20     -1.68      0.00
   12    4   20      1.52      0.00
  -17    5   20      0.76      0.00
  -15    5   20      0.29      0.00
  -13    5   20     -1.21      0.00
  -11    5   20      0.85      0.00
   -9    5   20      0.06      0.00
   -7    5   20     -0.28      0.00
   -5    5   20      0.11      0.00
   -3    5   20     -0.21      0.00
   -1    5   20      0.02      0.00
    1    5   20      0.74      0.00
    3    5   20     -0.82      0.00
    5    5   20     -0.13      0.00
    7    5   20      0.63      0.00
    9    5   20     -0.32      0.00
   11    5   20      0.41      0.00
  -14    6   20      2.14      0.00
  -12    6   20     -0.81      0.00
  -10    6   20     -0.30      0.00
   -8    6   20      0.49      0.00
   -6    6   20      0.10      0.00
   -4    6   20     -1.04      0.00
   -2    6   20      1.35      0.00
    0    6   20     -0.36      0.00
    2    6   20     -1.22      0.00
    4    6   20      2.06      0.00
    6    6   20     -1.68      0.00
    8    6   20      0.86      0.00
   10    6   20     -0.40      0.00
  -11    7   20     -0.35      0.00
   -9    7   20     -0.50      0.00
   -7    7   20      0.75      0.00
   -5    7   20     -0.08      0.00
   -3    7   20     -0.22      0.00
   -1    7   20     -0.18      0.00
    1    7   20      0.28      0.00
    3    7   20     -0.05      0.00
    5    7   20      0.20      0.00
   -6    8   20     -0.40      0.00
   -4    8   20      1.08      0.00
   -2    8   20     -0.88      0.00
    0    8   20      0.25      0.00
    2    8   20      0.51      0.00
  -17    1   21     -0.43      0.00
  -15    1   21      0.03      0.00
  -13    1   21      0.19      0.00
  -11    1   21      0.17      0.00
   -9    1   21      0.03      0.00
   -7    1   21     -1.45      0.00
   -5    1   21      2.49      0.00
   -3    1   21     -1.96      0.00
   -1    1   21      0.99      0.00
    1    1   21     -0.66      0.00
    3    1   21      0.78      0.00
    5    1   21     -1.18      0.00
    7    1   21      1.32      0.00
    9    1   21     -0.35      0.00
   11    1   21     -1.11      0.00
   13    1   21      1.63      0.00
  -16    2   21      1.02      0.00
  -14    2   21     -0.97      0.00
  -12    2   21      0.33      0.00
  -10    2   21     -0.65      0.00
   -8    2   21      1.99      0.00
   -6    2   21     -2.23      0.00
   -4    2   21      0.56      0.00
   -2    2   21      1.17      0.00
    0    2   21     -1.43      0.00
    2    2   21      0.48      0.00
    4    2   21      0.65      0.00
    6    2   21     -0.76      0.00
    8    2   21     -0.60      0.00
   10    2   21      2.17      0.00
  -15    3   21      0.53      0.00
  -13    3   21      0.03      0.00
  -11    3   21      0.20      0.00
   -9    3   21     -0.86      0.00
   -7    3   21      0.48      0.00
   -5    3   21      1.11      0.00
   -3    3   21     -2.06      0.00
   -1    3   21      1.28      0.00
    1    3   21      0.13      0.00
    3    3   21     -0.94      0.00
    5    3   21      1.00      0.00
    7    3   21     -0.36      0.00
    9    3   21     -0.65      0.00
   11    3   21      0.94      0.00
  -14    4   21     -0.43      0.00
  -12    4   21      0.78      0.00
  -10    4   21     -0.74      0.00
   -8    4   21      0.75      0.00
   -6    4   21     -0.82      0.00
   -4    4   21      0.67      0.00
   -2    4   21     -0.29      0.00
    0    4   21     -0.02      0.00
    2    4   21      0.33      0.00
    4    4   21     -0.66      0.00
    6    4   21      0.34      0.00
    8    4   21      0.58      0.00
   10    4   21     -0.98      0.00
   -9    5   21     -0.11      0.00
   -7    5   21     -0.64      0.00
   -5    5   21      0.53      0.00
   -3    5   21     -0.19      0.00
   -1    5   21      0.49      0.00
    1    5   21     -0.90      0.00
    3    5   21      0.66      0.00
    5    5   21     -0.21      0.00
    7    5   21      0.16      0.00
   -8    6   21      1.63      0.00
   -6    6   21     -1.09      0.00
   -4    6   21      0.35      0.00
   -2    6   21     -0.05      0.00
    0    6   21     -0.50      0.00
    2    6   21      1.02      0.00
    4    6   21     -0.49      0.00
   -1    7   21      1.37      0.00
  -14    0   22      0.05      0.00
  -12    0   22     -1.02      0.00
  -10    0   22      1.49      0.00
   -8    0   22     -2.17      0.00
   -6    0   22      2.95      0.00
   -4    0   22     -2.87      0.00
   -2    0   22      1.93      0.00
    0    0   22     -0.77      0.00
    2    0   22     -0.35      0.00
    4    0   22      0.70      0.00
    6    0   22      0.06      0.00
  -15    1   22     -1.43      0.00
  -13    1   22      1.31      0.00
  -11    1   22     -0.76      0.00
   -9    1   22      0.74      0.00
   -7    1   22     -1.03      0.00
   -5    1   22      0.61      0.00
   -3    1   22      0.47      0.00
   -1    1   22     -1.23      0.00
    1    1   22      1.04      0.00
    3    1   22     -0.05      0.00
    5    1   22     -0.78      0.00
    7    1   22      0.46      0.00
    9    1   22      0.52      0.00
  -14    2   22      0.01      0.00
  -12    2   22     -0.17      0.00
  -10    2   22     -0.27      0.00
   -8    2   22      0.78      0.00
   -6    2   22     -0.37      0.00
   -4    2   22     -0.73      0.00
   -2    2   22      1.10      0.00
    0    2   22     -0.25      0.00
    2    2   22     -0.67      0.00
    4    2   22      0.86      0.00
    6    2   22     -0.49      0.00
    8    2   22     -0.17      0.00
  -11    3   22     -0.55      0.00
   -9    3   22      0.53      0.00
   -7    3   22     -0.33      0.00
   -5    3   22      0.33      0.00
   -3    3   22     -0.10      0.00
   -1    3   22     -0.49      0.00
    1    3   22      0.76      0.00
    3    3   22     -0.40      0.00
    5    3   22     -0.29      0.00
    7    3   22      1.05      0.00
   -6    4   22      0.76      0.00
   -4    4   22     -0.34      0.00
   -2    4   22      0.29      0.00
    0    4   22     -0.11      0.00
    2    4   22     -0.49      0.00
    4    4   22      0.63      0.00
   -1    5   22     -0.26      0.00
    1    5   22      0.84      0.00
    3    5   22     -0.49      0.00
   -9    1   23      1.79      0.00
   -7    1   23     -1.77      0.00
   -5    1   23      1.09      0.00
   -3    1   23     -0.36      0.00
   -1    1   23      0.15      0.00
    1    1   23      0.00      0.00
    3    1   23     -0.39      0.00
   -8    2   23      0.23      0.00
   -6    2   23      0.00      0.00
   -4    2   23     -0.31      0.00
   -2    2   23      0.29      0.00
    0    2   23     -0.14      0.00
   -3    3   23     -1.03      0.00
   -1    3   23      0.80      0.00
    1    3   23     -0.72      0.00
   34    4    0      0.68      0.00
   31    5    0     -0.47      0.00
   31    7    0     -1.83      0.00
   30    8    0     -0.51      0.00
   29    9    0     -0.02      0.00
   25   11    0     -0.24      0.00
    1   15    0     -0.44      0.00
    9   15    0      0.92      0.00
   35    1    1      0.96      0.00
  -35    3    1      0.71      0.00
  -34    4    1      1.94      0.00
   34    4    1     -1.50      0.00
  -31    5    1      3.84      0.00
  -32    6    1     -1.27      0.00
  -31    7    1     -2.56      0.00
  -21    7    1     -3.31      0.00
   31    7    1      0.61      0.00
  -30    8    1     -0.70      0.00
   30    8    1      0.35      0.00
  -29    9    1      0.01      0.00
  -25   11    1     -0.82      0.00
   19   11    1     -1.61      0.00
   25   11    1      0.11      0.00
  -16   14    1      0.23      0.00
  -14   14    1     -0.56      0.00
   -9   15    1      0.51      0.00
    3   15    1      1.11      0.00
    5   15    1     -0.73      0.00
    7   15    1      0.02      0.00
    9   15    1      1.46      0.00
   -1    1    2     11.33      0.00
   35    1    2      0.69      0.00
  -35    3    2      0.95      0.00
  -34    4    2      0.96      0.00
   34    4    2     -0.70      0.00
  -33    5    2      0.43      0.00
  -31    5    2      1.38      0.00
   31    5    2     -1.56      0.00
   33    5    2      1.04      0.00
  -32    6    2     -3.05      0.00
  -31    7    2     -1.97      0.00
   31    7    2     -0.42      0.00
  -30    8    2     -0.76      0.00
   30    8    2      0.30      0.00
  -29    9    2     -0.15      0.00
  -25   11    2      0.43      0.00
   22   12    2      1.35      0.00
   19   13    2      1.43      0.00
  -14   14    2     -0.47      0.00
   -8   14    2     -0.36      0.00
   14   14    2     -0.46      0.00
   -9   15    2      1.25      0.00
    5   15    2     -0.58      0.00
    7   15    2     -0.44      0.00
    9   15    2      0.50      0.00
  -34    4    3      0.94      0.00
  -33    5    3     -1.24      0.00
  -31    5    3      6.14      0.00
   31    5    3     -2.05      0.00
   33    5    3      0.65      0.00
  -32    6    3     -1.96      0.00
   30    6    3      0.90      0.00
   32    6    3      0.02      0.00
  -31    7    3     -2.49      0.00
  -21    7    3     -4.77      0.00
   -7    7    3     -0.42      0.00
   31    7    3     -0.37      0.00
  -30    8    3     -0.23      0.00
  -29    9    3      0.00      0.00
   26   10    3      0.60      0.00
  -25   11    3     -0.62      0.00
  -22   12    3     -0.40      0.00
   22   12    3     -1.49      0.00
  -14   14    3      0.62      0.00
   -8   14    3     -1.16      0.00
   -6   14    3     -0.54      0.00
   -4   14    3      1.14      0.00
   14   14    3      0.46      0.00
   -9   15    3     -0.14      0.00
   -7   15    3      0.45      0.00
    5   15    3      0.70      0.00
    7   15    3     -1.84      0.00
   34    2    4      0.46      0.00
  -34    4    4     -0.29      0.00
  -33    5    4     -0.58      0.00
  -31    5    4      1.75      0.00
  -32    6    4     -2.92      0.00
   30    6    4      1.78      0.00
  -31    7    4     -0.96      0.00
  -21    7    4      3.23      0.00
  -30    8    4     -0.45      0.00
  -27    9    4      0.42      0.00
   26   10    4     -0.75      0.00
  -25   11    4      0.15      0.00
  -22   12    4      0.40      0.00
  -19   13    4     -1.43      0.00
  -14   14    4      1.12      0.00
   -2   14    4      0.04      0.00
   14   14    4      2.04      0.00
   -7   15    4      0.27      0.00
   -5   15    4     -1.40      0.00
    5   15    4      0.73      0.00
    7   15    4     -1.17      0.00
  -35    1    5      0.88      0.00
   33    3    5     -2.01      0.00
  -34    4    5      0.09      0.00
  -33    5    5     -1.78      0.00
  -31    5    5      6.56      0.00
  -32    6    5     -1.27      0.00
  -31    7    5     -1.28      0.00
   29    7    5     -0.28      0.00
  -30    8    5     -0.46      0.00
   27    9    5      0.66      0.00
  -26   10    5      0.11      0.00
  -22   12    5      0.22      0.00
  -19   13    5     -2.68      0.00
  -14   14    5      1.24      0.00
    0   14    5     -0.87      0.00
    6   14    5     -0.64      0.00
   12   14    5     -0.84      0.00
   -7   15    5      0.44      0.00
   -3   15    5     -0.85      0.00
   -1   15    5      0.88      0.00
    5   15    5      1.85      0.00
  -35    1    6      0.89      0.00
   32    4    6      2.63      0.00
  -33    5    6     -0.33      0.00
  -31    5    6      0.79      0.00
  -32    6    6     -2.37      0.00
  -31    7    6     -0.25      0.00
   28    8    6     -0.62      0.00
  -26   10    6     -1.20      0.00
  -24   10    6      2.17      0.00
   20   12    6     -1.00      0.00
    2   14    6     -0.32      0.00
    4   14    6      0.77      0.00
    6   14    6     -1.69      0.00
   10   14    6     -1.58      0.00
   12   14    6     -0.45      0.00
   -5   15    6     -1.10      0.00
   -1   15    6      0.53      0.00
    1   15    6     -0.68      0.00
    3   15    6     -0.15      0.00
   33    1    7      0.83      0.00
  -31    5    7      4.96      0.00
   31    5    7     -1.73      0.00
  -32    6    7     -0.45      0.00
   30    6    7      0.26      0.00
   29    7    7     -1.15      0.00
   25    9    7     -1.10      0.00
  -26   10    7     -1.33      0.00
  -24   10    7      3.03      0.00
   24   10    7      2.19      0.00
   -6   12    7      0.56      0.00
  -17   13    7      0.31      0.00
   -3   13    7      0.01      0.00
  -12   14    7     -0.91      0.00
    2   14    7     -0.11      0.00
    4   14    7      1.49      0.00
    6   14    7     -2.03      0.00
    8   14    7      1.39      0.00
   10   14    7     -0.25      0.00
  -34    2    8      1.32      0.00
   32    2    8     -1.91      0.00
  -33    3    8     -0.11      0.00
   31    3    8      0.32      0.00
  -32    4    8      2.95      0.00
  -31    5    8      0.45      0.00
   25    9    8     -1.21      0.00
  -22   10    8     -1.90      0.00
  -23   11    8      0.88      0.00
   21   11    8      0.46      0.00
  -20   12    8     -0.33      0.00
   -6   12    8      1.67      0.00
   18   12    8      0.15      0.00
  -15   13    8      0.39      0.00
  -10   14    8     -0.29      0.00
    2   14    8     -0.27      0.00
    4   14    8      0.93      0.00
    6   14    8     -0.92      0.00
    8   14    8      1.04      0.00
  -33    3    9      1.40      0.00
   31    3    9      1.71      0.00
  -32    4    9      0.51      0.00
  -31    5    9      1.98      0.00
  -30    6    9     -0.97      0.00
  -29    7    9     -0.17      0.00
  -28    8    9     -0.17      0.00
   26    8    9     -0.25      0.00
   22   10    9     -2.23      0.00
  -21   11    9      0.98      0.00
  -16   12    9     -0.26      0.00
  -15   13    9      1.57      0.00
  -13   13    9     -1.75      0.00
   13   13    9      0.31      0.00
   -8   14    9      1.50      0.00
    4   14    9      1.87      0.00
    6   14    9     -1.99      0.00
  -32    4   10      1.23      0.00
  -31    5   10      0.20      0.00
  -29    5   10      1.21      0.00
  -30    6   10     -0.15      0.00
   28    6   10     -0.29      0.00
  -29    7   10     -0.95      0.00
   23    9   10      0.70      0.00
  -24   10   10      1.30      0.00
  -21   11   10      0.17      0.00
   19   11   10     -0.52      0.00
  -18   12   10     -0.19      0.00
  -16   12   10      1.04      0.00
  -14   12   10     -1.84      0.00
   16   12   10      1.04      0.00
  -13   13   10     -1.14      0.00
  -11   13   10     -0.52      0.00
   11   13   10     -0.40      0.00
   -6   14   10      0.07      0.00
   -4   14   10     -1.03      0.00
   -2   14   10      1.74      0.00
    0   14   10     -1.42      0.00
    2   14   10      0.26      0.00
    4   14   10      0.64      0.00
  -30    4   11      0.19      0.00
  -29    5   11      0.54      0.00
  -28    6   11      1.21      0.00
   26    6   11     -0.02      0.00
   24    8   11     -0.20      0.00
  -25    9   11      1.71      0.00
   21    9   11     -2.76      0.00
   15   11   11      0.87      0.00
   17   11   11     -0.46      0.00
  -16   12   11     -0.18      0.00
  -14   12   11     -0.72      0.00
  -12   12   11      0.77      0.00
   14   12   11      0.18      0.00
  -11   13   11     -0.10      0.00
   -9   13   11      1.54      0.00
   -7   13   11     -1.75      0.00
    1   13   11      1.98      0.00
    9   13   11     -1.05      0.00
  -32    0   12      1.45      0.00
   29    1   12      0.70      0.00
   28    2   12     -2.94      0.00
  -31    3   12     -0.30      0.00
  -30    4   12     -0.18      0.00
  -29    5   12      0.82      0.00
  -27    5   12     -1.08      0.00
   27    5   12     -0.18      0.00
  -28    6   12      0.35      0.00
   26    6   12     -0.54      0.00
  -27    7   12     -0.12      0.00
  -26    8   12      0.96      0.00
   22    8   12      2.48      0.00
   19    9   12      0.59      0.00
   21    9   12      0.01      0.00
  -22   10   12      1.10      0.00
  -20   10   12     -2.56      0.00
   12   10   12     -0.64      0.00
  -19   11   12      1.14      0.00
  -14   12   12     -1.89      0.00
  -12   12   12      1.18      0.00
  -10   12   12      0.87      0.00
   12   12   12     -0.62      0.00
   -9   13   12      1.22      0.00
   -7   13   12     -0.87      0.00
   -5   13   12     -0.02      0.00
   -3   13   12      1.07      0.00
   -1   13   12     -1.73      0.00
    1   13   12      1.45      0.00
    3   13   12     -0.61      0.00
    5   13   12     -0.16      0.00
    7   13   12      0.77      0.00
  -31    1   13      0.49      0.00
   26    2   13      1.24      0.00
  -30    4   13      0.27      0.00
  -29    5   13      0.25      0.00
  -27    5   13     -0.92      0.00
  -28    6   13      0.09      0.00
  -26    6   13      0.21      0.00
   24    6   13      0.53      0.00
  -25    7   13     -1.29      0.00
   21    7   13      1.72      0.00
   23    7   13     -0.89      0.00
  -24    8   13     -1.20      0.00
   18    8   13     -1.42      0.00
   20    8   13      0.16      0.00
   22    8   13      0.17      0.00
  -23    9   13     -0.29      0.00
  -18   10   13      0.20      0.00
  -17   11   13      1.85      0.00
  -12   12   13      0.45      0.00
  -10   12   13     -0.31      0.00
   -8   12   13     -0.54      0.00
   -6   12   13      0.84      0.00
   -4   12   13      0.15      0.00
   10   12   13      0.87      0.00
   -5   13   13      0.08      0.00
   -3   13   13      0.87      0.00
   -1   13   13     -1.28      0.00
    1   13   13      0.86      0.00
  -30    2   14      1.08      0.00
   26    2   14      1.55      0.00
  -29    3   14     -0.85      0.00
  -28    4   14     -0.28      0.00
  -27    5   14     -0.19      0.00
  -26    6   14     -0.23      0.00
   22    6   14      0.00      0.00
  -25    7   14     -0.50      0.00
   19    7   14      1.12      0.00
   21    7   14      0.20      0.00
  -24    8   14     -1.63      0.00
   18    8   14      0.24      0.00
   20    8   14     -1.12      0.00
  -18   10   14      1.65      0.00
  -16   10   14     -0.60      0.00
  -15   11   14     -0.31      0.00
  -10   12   14      1.20      0.00
   -8   12   14     -1.57      0.00
   -6   12   14      0.62      0.00
   -4   12   14      0.52      0.00
   -2   12   14     -0.69      0.00
    0   12   14      0.04      0.00
    2   12   14      0.68      0.00
  -29    1   15      0.26      0.00
   24    4   15      0.72      0.00
  -27    5   15     -0.44      0.00
   23    5   15      0.10      0.00
   22    6   15     -0.25      0.00
   19    7   15     -0.24      0.00
  -22    8   15      0.13      0.00
   18    8   15     -0.83      0.00
  -16   10   15     -0.79      0.00
  -14   10   15      0.66      0.00
  -13   11   15     -0.52      0.00
   -6   12   15      0.31      0.00
   -4   12   15      0.05      0.00
   -2   12   15     -0.67      0.00
    0   12   15      0.83      0.00
    2   12   15     -0.44      0.00
  -28    0   16     -1.01      0.00
   24    0   16      1.30      0.00
   23    1   16     -1.32      0.00
  -27    3   16      0.70      0.00
  -26    4   16      0.05      0.00
  -25    5   16      0.26      0.00
   21    5   16      0.24      0.00
  -24    6   16     -0.08      0.00
  -23    7   16      1.55      0.00
   19    7   16      0.76      0.00
   16    8   16      1.83      0.00
  -14   10   16     -0.50      0.00
  -12   10   16      0.46      0.00
   10   10   16     -0.77      0.00
   -9   11   16      0.33      0.00
   -7   11   16      0.05      0.00
   -3   11   16     -0.43      0.00
   -1   11   16      0.56      0.00
    1   11   16     -0.06      0.00
    3   11   16     -0.83      0.00
    5   11   16      1.41      0.00
   21    1   17     -0.29      0.00
  -26    2   17      0.97      0.00
  -25    3   17     -0.34      0.00
  -21    7   17     -0.62      0.00
   17    7   17      0.15      0.00
   14    8   17      0.32      0.00
   -7    9   17      0.27      0.00
   11    9   17     -0.23      0.00
  -12   10   17     -0.37      0.00
    8   10   17     -0.22      0.00
   18    0   18     -2.81      0.00
   20    0   18      0.20      0.00
  -25    1   18     -1.06      0.00
   18    4   18     -0.01      0.00
   16    6   18      0.11      0.00
  -19    7   18     -0.88      0.00
  -16    8   18      0.93      0.00
   12    8   18      1.80      0.00
  -13    9   18     -0.16      0.00
   -7    9   18      0.68      0.00
   -5    9   18      0.47      0.00
    7    9   18     -0.18      0.00
    9    9   18      1.31      0.00
   -6   10   18     -0.16      0.00
   -4   10   18     -0.12      0.00
   -2   10   18      0.93      0.00
    0   10   18     -1.48      0.00
    2   10   18      0.81      0.00
   14    2   19      4.45      0.00
   18    2   19     -0.70      0.00
  -19    5   19     -1.46      0.00
  -17    5   19     -0.24      0.00
  -18    6   19      0.49      0.00
   14    6   19     -0.32      0.00
    8    8   19      0.58      0.00
   -5    9   19     -0.59      0.00
   -3    9   19      0.91      0.00
   -1    9   19     -0.73      0.00
    3    9   19      0.31      0.00
   16    0   20      2.80      0.00
   16    2   20     -1.00      0.00
  -19    3   20      0.91      0.00
   15    3   20      1.35      0.00
   14    4   20      0.01      0.00
   13    5   20     -0.90      0.00
  -16    6   20     -1.96      0.00
  -13    7   20      0.86      0.00
    7    7   20     -0.47      0.00
   -8    8   20     -0.66      0.00
    4    8   20     -1.17      0.00
  -19    1   21      0.25      0.00
  -18    2   21     -0.27      0.00
   12    2   21     -2.31      0.00
  -17    3   21     -0.99      0.00
  -16    4   21     -0.36      0.00
  -15    5   21      1.26      0.00
  -13    5   21     -1.32      0.00
  -11    5   21      0.96      0.00
    9    5   21     -0.26      0.00
  -12    6   21     -0.51      0.00
  -10    6   21     -0.83      0.00
    6    6   21     -0.43      0.00
   -7    7   21      0.09      0.00
   -5    7   21      0.85      0.00
   -3    7   21     -1.42      0.00
    1    7   21     -0.49      0.00
  -16    0   22      1.07      0.00
    8    0   22     -0.46      0.00
   10    0   22     -0.31      0.00
   10    2   22      0.67      0.00
  -13    3   22      0.18      0.00
    9    3   22     -1.48      0.00
  -12    4   22      0.57      0.00
  -10    4   22      0.02      0.00
   -8    4   22     -0.80      0.00
    6    4   22      0.00      0.00
   -9    5   22      0.43      0.00
   -7    5   22     -0.33      0.00
   -5    5   22      0.25      0.00
   -3    5   22     -0.25      0.00
   -4    6   22     -0.39      0.00
   -2    6   22      0.92      0.00
  -11    1   23     -1.21      0.00
    5    1   23      0.42      0.00
  -10    2   23     -0.33      0.00
    2    2   23      0.17      0.00
    4    2   23     -0.20      0.00
   -9    3   23     -0.12      0.00
   -7    3   23     -0.17      0.00
   -5    3   23      0.84      0.00
    3    3   23      0.55      0.00
   -4    4   23     -0.44      0.00
   -2    4   23      0.72      0.00
    0    0    0      0.00      0.00
# SQUEEZE RESULTS (Version = 230920)
# Note: Data are Listed for all Voids in the P1 Unit Cell
# i.e. Centre of Gravity, Solvent Accessible Volume,
# Recovered number of Electrons in the Void and
# Details about the Squeezed Material
loop_
  _platon_squeeze_void_nr
  _platon_squeeze_void_average_x
  _platon_squeeze_void_average_y
  _platon_squeeze_void_average_z
  _platon_squeeze_void_volume
  _platon_squeeze_void_count_electrons
  _platon_squeeze_void_content
   1  0.250 -0.250  0.000       268        79 ' '
   2  0.250  0.250  0.500       268        79 ' '
   3  0.750  0.250  0.000       268        79 ' '
   4  0.750 -0.250  0.500       268        79 ' '
# Missing Reflections Below sin(th)/lambda = 0.25
loop_
  _platon_missing_refln_index_h
  _platon_missing_refln_index_k
  _platon_missing_refln_index_l
  _platon_missing_refln_theta
   -1    1    2     6.063
_platon_squeeze_void_probe_radius                  1.20
_platon_squeeze_details
)
TITL MJ-013B_auto_a   C 2/c        R = 0.09
CELL   28.0096   12.2995   18.7039     90.00     94.74     90.00
SPGR C2/c
# Solvent Accessible Volume =      1076
# Electrons Found in S.A.V. =       314
# Note: Atoms in Void are Labelled as Cxxx and Qxxx for all Others
C101 0.185 0.245 0.502 !       7.39 eA-3
C102 0.835 0.362 0.981 !       5.20 eA-3
C103 0.182 0.430 0.468 !       4.80 eA-3
C104 0.798 0.258 0.076 !       4.61 eA-3
C105 0.219 0.378 0.423 !       3.50 eA-3
C106 0.810 0.366 0.095 !       1.94 eA-3
Q107 0.048 0.348 0.223 !       0.63 eA-3
Q108 0.476 0.217 0.221 !       0.62 eA-3
Q109 0.375 0.055 0.298 !       0.58 eA-3
Q110 0.842 0.486 0.281 !       0.53 eA-3
Q111 0.921 0.212 0.828 !       0.53 eA-3
)
;
_shelx_fab_checksum              46710

####################################################################### 
# 
# This file contains crystal structure data downloaded from the 
# Cambridge Structural Database (CSD) hosted by the Cambridge 
# Crystallographic Data Centre (CCDC).
# 
# Full information about CCDC data access policies and citation 
# guidelines are available at http://www.ccdc.cam.ac.uk/access/V1 
# 
# Audit and citation data items may have been added by the CCDC. 
# Please retain this information to preserve the provenance of 
# this file and to allow appropriate attribution of the data. 
# 
#######################################################################

data_MJ-071_a_sq
_database_code_depnum_ccdc_archive 'CCDC 2481153'
loop_
_audit_author_name
_audit_author_address
'Kai-Stephan Feichtner'
;Ruhr Universitaet Bochum
Germany
;
_audit_update_record             
;
2025-08-18 deposited with the CCDC.	2025-10-07 downloaded from the CCDC.
;
#

_audit_creation_method           SHELXL-2019/3
_shelx_SHELXL_version_number     2019/3
_chemical_name_systematic        ?
_chemical_name_common            ?
_chemical_melting_point          ?
_chemical_formula_moiety         'C60 H60 Cl N2 P4 S2 Sn, B F4, C H2 Cl2'
_chemical_formula_sum            'C61 H62 B Cl3 F4 N2 P4 S2 Sn'
_chemical_formula_weight         1322.97
loop_
_atom_type_symbol
_atom_type_description
_atom_type_scat_dispersion_real
_atom_type_scat_dispersion_imag
_atom_type_scat_source
C C 0.0181 0.0091 'International Tables Vol C Tables 4.2.6.8 and 6.1.1.4'
H H 0.0000 0.0000 'International Tables Vol C Tables 4.2.6.8 and 6.1.1.4'
N N 0.0311 0.0180 'International Tables Vol C Tables 4.2.6.8 and 6.1.1.4'
P P 0.2955 0.4335 'International Tables Vol C Tables 4.2.6.8 and 6.1.1.4'
S S 0.3331 0.5567 'International Tables Vol C Tables 4.2.6.8 and 6.1.1.4'
Cl Cl 0.3639 0.7018 'International Tables Vol C Tables 4.2.6.8 and 6.1.1.4'
Sn Sn 0.0259 5.4591 'International Tables Vol C Tables 4.2.6.8 and 6.1.1.4'
B B 0.0090 0.0039 'International Tables Vol C Tables 4.2.6.8 and 6.1.1.4'
F F 0.0727 0.0534 'International Tables Vol C Tables 4.2.6.8 and 6.1.1.4'

#

_space_group_crystal_system      monoclinic
_space_group_IT_number           14
_space_group_name_H-M_alt        'P 21/c'
_space_group_name_Hall           '-P 2ybc'
_shelx_space_group_comment       
;
The symmetry employed for this shelxl refinement is uniquely defined
by the following loop, which should always be used as a source of
symmetry information in preference to the above space-group names.
They are only intended as comments.
;
loop_
_space_group_symop_operation_xyz
'x, y, z'
'-x, y+1/2, -z+1/2'
'-x, -y, -z'
'x, -y-1/2, z-1/2'

#

_cell_length_a                   19.76730(10)
_cell_length_b                   15.74790(10)
_cell_length_c                   19.82460(10)
_cell_angle_alpha                90
_cell_angle_beta                 91.6490(10)
_cell_angle_gamma                90
_cell_volume                     6168.71(6)
_cell_formula_units_Z            4
_cell_measurement_temperature    100(2)
_cell_measurement_reflns_used    66925
_cell_measurement_theta_min      3.5190
_cell_measurement_theta_max      76.6750
_exptl_crystal_description       block
_exptl_crystal_colour            colourless
_exptl_crystal_density_meas      ?
_exptl_crystal_density_method    ?
_exptl_crystal_density_diffrn    1.425
_exptl_crystal_F_000             2704
_exptl_transmission_factor_min   ?
_exptl_transmission_factor_max   ?
_exptl_crystal_size_max          0.320
_exptl_crystal_size_mid          0.250
_exptl_crystal_size_min          0.230
_exptl_absorpt_coefficient_mu    6.529
_shelx_estimated_absorpt_T_min   0.229
_shelx_estimated_absorpt_T_max   0.315
_exptl_absorpt_correction_type   gaussian
_exptl_absorpt_correction_T_min  0.168
_exptl_absorpt_correction_T_max  1.000
_exptl_absorpt_process_details   
;
CrysAlisPro 1.171.41.93a (Rigaku Oxford Diffraction, 2020)
Numerical absorption correction based on gaussian integration over
a multifaceted crystal model
Empirical absorption correction using spherical harmonics,
implemented in SCALE3 ABSPACK scaling algorithm.
;
_exptl_absorpt_special_details   ?
_diffrn_ambient_temperature      100(2)
_diffrn_radiation_wavelength     1.54184
_diffrn_radiation_type           CuK\a
_diffrn_source                   'micro-focus sealed X-ray tube'
_diffrn_measurement_device_type  'XtaLAB Synergy, Dualflex, HyPix'
_diffrn_measurement_method       '\w scans'
_diffrn_detector_area_resol_mean 10.0000
_diffrn_reflns_number            86526
_diffrn_reflns_av_unetI/netI     0.0243
_diffrn_reflns_av_R_equivalents  0.0408
_diffrn_reflns_limit_h_min       -24
_diffrn_reflns_limit_h_max       24
_diffrn_reflns_limit_k_min       -19
_diffrn_reflns_limit_k_max       15
_diffrn_reflns_limit_l_min       -24
_diffrn_reflns_limit_l_max       24
_diffrn_reflns_theta_min         3.585
_diffrn_reflns_theta_max         76.757
_diffrn_reflns_theta_full        67.684
_diffrn_measured_fraction_theta_max 0.981
_diffrn_measured_fraction_theta_full 1.000
_diffrn_reflns_Laue_measured_fraction_max 0.981
_diffrn_reflns_Laue_measured_fraction_full 1.000
_diffrn_reflns_point_group_measured_fraction_max 0.981
_diffrn_reflns_point_group_measured_fraction_full 1.000
_reflns_number_total             12728
_reflns_number_gt                12367
_reflns_threshold_expression     'I > 2\s(I)'
_reflns_Friedel_coverage         0.000
_reflns_Friedel_fraction_max     .
_reflns_Friedel_fraction_full    .
_reflns_special_details          
;
 Reflections were merged by SHELXL according to the crystal
 class for the calculation of statistics and refinement.
 Structure factors included contributions from the .fab file.
 _reflns_Friedel_fraction is defined as the number of unique
 Friedel pairs measured divided by the number that would be
 possible theoretically, ignoring centric projections and
 systematic absences.
;
_computing_data_collection       'CrysAlisPro 1.171.41.93a (Rigaku OD, 2020)'
_computing_cell_refinement       'CrysAlisPro 1.171.41.93a (Rigaku OD, 2020)'
_computing_data_reduction        'CrysAlisPro 1.171.41.93a (Rigaku OD, 2020)'
_computing_structure_solution    'SHELXT (G.M. Sheldrick, 2015)'
_computing_structure_refinement  'SHELXL-2019/2 (Sheldrick, 2019)'
_computing_molecular_graphics    ?
_computing_publication_material  ?
_refine_special_details          ?
_refine_ls_structure_factor_coef Fsqd
_refine_ls_matrix_type           full
_refine_ls_weighting_scheme      calc
_refine_ls_weighting_details     
'w=1/[\s^2^(Fo^2^)+(0.0496P)^2^+15.3757P] where P=(Fo^2^+2Fc^2^)/3'
_atom_sites_solution_primary     dual
_atom_sites_solution_secondary   ?
_atom_sites_solution_hydrogens   geom
_refine_ls_hydrogen_treatment    constr
_refine_ls_extinction_method     none
_refine_ls_extinction_coef       .
_refine_ls_number_reflns         12728
_refine_ls_number_parameters     718
_refine_ls_number_restraints     40
_refine_ls_R_factor_all          0.0412
_refine_ls_R_factor_gt           0.0402
_refine_ls_wR_factor_ref         0.1027
_refine_ls_wR_factor_gt          0.1021
_refine_ls_goodness_of_fit_ref   1.035
_refine_ls_restrained_S_all      1.036
_refine_ls_shift/su_max          0.002
_refine_ls_shift/su_mean         0.000
loop_
_atom_site_label
_atom_site_type_symbol
_atom_site_fract_x
_atom_site_fract_y
_atom_site_fract_z
_atom_site_U_iso_or_equiv
_atom_site_adp_type
_atom_site_occupancy
_atom_site_site_symmetry_order
_atom_site_calc_flag
_atom_site_refinement_flags_posn
_atom_site_refinement_flags_adp
_atom_site_refinement_flags_occupancy
_atom_site_disorder_assembly
_atom_site_disorder_group
C1S C 0.5681(5) 0.4352(6) 0.6841(4) 0.057(2) Uani 0.663(3) 1 d . . P A 1
H1SA H 0.610183 0.420482 0.660836 0.068 Uiso 0.663(3) 1 calc R U P A 1
H1SB H 0.546481 0.483506 0.659972 0.068 Uiso 0.663(3) 1 calc R U P A 1
Cl1S Cl 0.58797(13) 0.4647(3) 0.76772(15) 0.0925(14) Uani 0.663(3) 1 d . . P A
1
Cl2S Cl 0.51135(13) 0.34483(14) 0.68235(13) 0.0725(6) Uani 0.663(3) 1 d . . P A
1
C1L C 0.5724(10) 0.3913(13) 0.6930(9) 0.057(2) Uani 0.337(3) 1 d . . P A 2
H1LA H 0.597625 0.337114 0.690461 0.068 Uiso 0.337(3) 1 calc R U P A 2
H1LB H 0.596523 0.434553 0.666552 0.068 Uiso 0.337(3) 1 calc R U P A 2
Cl1L Cl 0.5676(3) 0.4239(7) 0.7770(3) 0.0925(14) Uani 0.337(3) 1 d . . P A 2
Cl2L Cl 0.4879(3) 0.3777(3) 0.6595(3) 0.0725(6) Uani 0.337(3) 1 d . . P A 2
B1 B 0.7188(5) 0.4938(5) 0.5929(4) 0.0349(16) Uani 0.530(3) 1 d D U P B 1
F1 F 0.7875(4) 0.4747(10) 0.5936(9) 0.063(2) Uani 0.530(3) 1 d D U P B 1
F2 F 0.6997(3) 0.5180(3) 0.6567(3) 0.0567(5) Uani 0.530(3) 1 d D U P B 1
F3 F 0.7077(3) 0.5628(3) 0.5501(2) 0.0567(5) Uani 0.530(3) 1 d D U P B 1
F4 F 0.6800(3) 0.4257(3) 0.5721(3) 0.0567(5) Uani 0.530(3) 1 d D U P B 1
B1A B 0.7251(5) 0.4777(5) 0.5791(4) 0.0349(16) Uani 0.470(3) 1 d D U P B 2
F1A F 0.7947(5) 0.4885(12) 0.5838(10) 0.063(2) Uani 0.470(3) 1 d D U P B 2
F2A F 0.7015(3) 0.4845(3) 0.5135(3) 0.0567(5) Uani 0.470(3) 1 d D U P B 2
F3A F 0.6948(3) 0.5361(4) 0.6213(3) 0.0567(5) Uani 0.470(3) 1 d D U P B 2
F4A F 0.7097(3) 0.3980(3) 0.6029(3) 0.0567(5) Uani 0.470(3) 1 d D U P B 2
Sn01 Sn 0.16201(2) 0.00976(2) 0.41707(2) 0.01379(6) Uani 1 1 d . . . . .
Cl1 Cl 0.04676(6) 0.02780(7) 0.41785(5) 0.0480(2) Uani 1 1 d . . . . .
S1 S 0.18307(3) 0.14093(4) 0.49334(3) 0.01886(13) Uani 1 1 d . . . . .
P1 P 0.20832(3) -0.14880(4) 0.52992(3) 0.01490(13) Uani 1 1 d . . . . .
N1 N 0.28183(11) -0.19294(15) 0.51039(11) 0.0176(4) Uani 1 1 d . . . . .
C1 C 0.20123(13) -0.04415(17) 0.50783(12) 0.0156(5) Uani 1 1 d . . . . .
C9 C 0.09485(15) -0.32795(19) 0.42935(16) 0.0254(6) Uani 1 1 d . . . . .
H9 H 0.102168 -0.380977 0.407903 0.030 Uiso 1 1 calc R U . . .
C10 C 0.03005(16) -0.2935(2) 0.43034(17) 0.0292(7) Uani 1 1 d . . . . .
H10 H -0.006890 -0.323073 0.409589 0.035 Uiso 1 1 calc R U . . .
C11 C 0.01922(15) -0.2157(2) 0.46164(17) 0.0287(7) Uani 1 1 d . . . . .
H11 H -0.025168 -0.192711 0.462442 0.034 Uiso 1 1 calc R U . . .
C12 C 0.07263(14) -0.17192(18) 0.49153(15) 0.0213(6) Uani 1 1 d . . . . .
H12 H 0.064978 -0.118794 0.512688 0.026 Uiso 1 1 calc R U . . .
C13 C 0.13837(14) -0.20598(17) 0.49064(14) 0.0180(5) Uani 1 1 d . . . . .
C14 C 0.25508(17) -0.13170(18) 0.66238(14) 0.0254(6) Uani 1 1 d . . . . .
H14 H 0.295057 -0.109335 0.643705 0.030 Uiso 1 1 calc R U . . .
C15 C 0.2484(2) -0.1335(2) 0.73240(15) 0.0332(7) Uani 1 1 d . . . . .
H15 H 0.283529 -0.111575 0.761150 0.040 Uiso 1 1 calc R U . . .
C16 C 0.1910(2) -0.1671(3) 0.75965(17) 0.0402(9) Uani 1 1 d . . . . .
H16 H 0.186011 -0.167074 0.807157 0.048 Uiso 1 1 calc R U . . .
C17 C 0.14068(19) -0.2010(4) 0.71787(19) 0.0539(13) Uani 1 1 d . . . . .
H17 H 0.101905 -0.226066 0.736918 0.065 Uiso 1 1 calc R U . . .
C18 C 0.14652(18) -0.1986(3) 0.64788(18) 0.0437(10) Uani 1 1 d . . . . .
H18 H 0.111682 -0.221566 0.619364 0.052 Uiso 1 1 calc R U . . .
C19 C 0.17169(16) 0.05475(18) 0.63313(14) 0.0225(6) Uani 1 1 d . . . . .
C20 C 0.20325(18) 0.05873(19) 0.69681(14) 0.0265(6) Uani 1 1 d . . . . .
H20 H 0.251173 0.055909 0.701267 0.032 Uiso 1 1 calc R U . . .
C21 C 0.1645(2) 0.0668(2) 0.75362(16) 0.0381(8) Uani 1 1 d . . . . .
H21 H 0.185986 0.067641 0.797109 0.046 Uiso 1 1 calc R U . . .
C22 C 0.0956(2) 0.0736(3) 0.74759(18) 0.0475(10) Uani 1 1 d . . . . .
H22 H 0.069568 0.080920 0.786695 0.057 Uiso 1 1 calc R U . . .
C23 C 0.0637(2) 0.0699(3) 0.6842(2) 0.0517(11) Uani 1 1 d . . . . .
H23 H 0.015843 0.074525 0.680047 0.062 Uiso 1 1 calc R U . . .
S2 S 0.15788(3) -0.12118(4) 0.33665(3) 0.01736(13) Uani 1 1 d . . . . .
P2 P 0.21676(3) 0.04618(4) 0.55542(3) 0.01610(13) Uani 1 1 d . . . . .
N2 N 0.30161(11) 0.19171(15) 0.33537(11) 0.0179(4) Uani 1 1 d . . . . .
C2 C 0.30711(14) -0.18244(19) 0.44156(14) 0.0212(6) Uani 1 1 d . . . . .
H2A H 0.289444 -0.128719 0.422007 0.025 Uiso 1 1 calc R U . . .
H2B H 0.290399 -0.229777 0.412756 0.025 Uiso 1 1 calc R U . . .
C24 C 0.10143(18) 0.0595(3) 0.62740(17) 0.0363(8) Uani 1 1 d . . . . .
H24 H 0.079464 0.055594 0.584264 0.044 Uiso 1 1 calc R U . . .
C25 C 0.30554(14) 0.06641(18) 0.57583(14) 0.0209(5) Uani 1 1 d . . . . .
C26 C 0.35467(15) 0.00986(19) 0.55583(15) 0.0232(6) Uani 1 1 d . . . . .
H26 H 0.341807 -0.041778 0.534262 0.028 Uiso 1 1 calc R U . . .
C27 C 0.42277(16) 0.0284(2) 0.56722(17) 0.0307(7) Uani 1 1 d . . . . .
H27 H 0.456339 -0.010915 0.554071 0.037 Uiso 1 1 calc R U . . .
C28 C 0.44177(17) 0.1042(2) 0.59770(17) 0.0339(7) Uani 1 1 d . . . . .
H28 H 0.488351 0.117080 0.605076 0.041 Uiso 1 1 calc R U . . .
C29 C 0.39262(19) 0.1613(2) 0.61749(19) 0.0373(8) Uani 1 1 d . . . . .
H29 H 0.405687 0.213357 0.638302 0.045 Uiso 1 1 calc R U . . .
C30 C 0.32461(17) 0.1427(2) 0.60699(17) 0.0306(7) Uani 1 1 d . . . . .
H30 H 0.291074 0.181689 0.620909 0.037 Uiso 1 1 calc R U . . .
C31 C 0.20784(13) 0.05458(16) 0.32866(13) 0.0152(5) Uani 1 1 d . . . . .
C32 C 0.33384(15) 0.1639(2) 0.39953(14) 0.0226(6) Uani 1 1 d . . . . .
H32A H 0.317181 0.106733 0.411403 0.027 Uiso 1 1 calc R U . . .
H32B H 0.321829 0.203615 0.436028 0.027 Uiso 1 1 calc R U . . .
C33 C 0.41070(15) 0.1617(2) 0.39297(17) 0.0306(7) Uani 1 1 d . . . . .
H33A H 0.432128 0.146742 0.437145 0.037 Uiso 1 1 calc R U . . .
H33B H 0.422759 0.117171 0.360139 0.037 Uiso 1 1 calc R U . . .
C34 C 0.43794(17) 0.2472(2) 0.36966(18) 0.0361(8) Uani 1 1 d . . . . .
H34A H 0.430905 0.290484 0.404954 0.043 Uiso 1 1 calc R U . . .
H34B H 0.487144 0.242560 0.362410 0.043 Uiso 1 1 calc R U . . .
C35 C 0.40177(16) 0.2743(2) 0.30427(18) 0.0315(7) Uani 1 1 d . . . . .
H35A H 0.417660 0.331404 0.291081 0.038 Uiso 1 1 calc R U . . .
H35B H 0.412702 0.234073 0.267792 0.038 Uiso 1 1 calc R U . . .
C36 C 0.32555(15) 0.27625(19) 0.31314(16) 0.0254(6) Uani 1 1 d . . . . .
H36A H 0.314225 0.319638 0.347150 0.030 Uiso 1 1 calc R U . . .
H36B H 0.302533 0.291808 0.269883 0.030 Uiso 1 1 calc R U . . .
C37 C 0.22891(14) 0.16892(17) 0.21806(14) 0.0184(5) Uani 1 1 d . . . . .
C38 C 0.28653(15) 0.14051(18) 0.18544(14) 0.0229(6) Uani 1 1 d . . . . .
H38 H 0.325136 0.122655 0.211344 0.027 Uiso 1 1 calc R U . . .
C39 C 0.28767(18) 0.1382(2) 0.11554(15) 0.0296(7) Uani 1 1 d . . . . .
H39 H 0.326856 0.118724 0.093625 0.035 Uiso 1 1 calc R U . . .
C40 C 0.23124(19) 0.1646(2) 0.07768(16) 0.0333(7) Uani 1 1 d . . . . .
H40 H 0.231590 0.162220 0.029809 0.040 Uiso 1 1 calc R U . . .
C41 C 0.17472(17) 0.1943(2) 0.10943(16) 0.0311(7) Uani 1 1 d . . . . .
H41 H 0.136673 0.213144 0.083145 0.037 Uiso 1 1 calc R U . . .
C42 C 0.17279(15) 0.19695(19) 0.17940(15) 0.0240(6) Uani 1 1 d . . . . .
H42 H 0.133723 0.217606 0.200872 0.029 Uiso 1 1 calc R U . . .
C43 C 0.15946(14) 0.22297(18) 0.34149(14) 0.0194(5) Uani 1 1 d . . . . .
C44 C 0.17379(16) 0.29229(18) 0.38319(14) 0.0224(6) Uani 1 1 d . . . . .
H44 H 0.219406 0.309265 0.391359 0.027 Uiso 1 1 calc R U . . .
C45 C 0.12147(18) 0.3369(2) 0.41301(16) 0.0308(7) Uani 1 1 d . . . . .
H45 H 0.131431 0.383844 0.441715 0.037 Uiso 1 1 calc R U . . .
C46 C 0.05532(19) 0.3126(2) 0.40062(19) 0.0388(8) Uani 1 1 d . . . . .
H46 H 0.019662 0.342652 0.421115 0.047 Uiso 1 1 calc R U . . .
C47 C 0.04065(17) 0.2451(3) 0.3588(2) 0.0411(9) Uani 1 1 d . . . . .
H47 H -0.005188 0.229498 0.349973 0.049 Uiso 1 1 calc R U . . .
C48 C 0.09217(15) 0.1993(2) 0.32922(17) 0.0289(6) Uani 1 1 d . . . . .
H48 H 0.081627 0.152174 0.300866 0.035 Uiso 1 1 calc R U . . .
C49 C 0.29177(14) -0.07604(18) 0.26352(13) 0.0180(5) Uani 1 1 d . . . . .
C50 C 0.34854(14) -0.02963(19) 0.28457(14) 0.0208(5) Uani 1 1 d . . . . .
H50 H 0.342982 0.024226 0.305275 0.025 Uiso 1 1 calc R U . . .
C51 C 0.41307(15) -0.0614(2) 0.27555(16) 0.0280(6) Uani 1 1 d . . . . .
H51 H 0.451533 -0.028931 0.289418 0.034 Uiso 1 1 calc R U . . .
C52 C 0.42138(16) -0.1405(2) 0.24627(17) 0.0300(7) Uani 1 1 d . . . . .
H52 H 0.465565 -0.162407 0.240195 0.036 Uiso 1 1 calc R U . . .
C53 C 0.36516(16) -0.1877(2) 0.22583(17) 0.0299(7) Uani 1 1 d . . . . .
H53 H 0.370936 -0.242102 0.206160 0.036 Uiso 1 1 calc R U . . .
C54 C 0.30051(15) -0.15559(19) 0.23402(15) 0.0242(6) Uani 1 1 d . . . . .
H54 H 0.262162 -0.187837 0.219521 0.029 Uiso 1 1 calc R U . . .
C55 C 0.16342(15) -0.02756(17) 0.19837(14) 0.0193(5) Uani 1 1 d . . . . .
C56 C 0.19460(17) -0.03825(19) 0.13687(14) 0.0240(6) Uani 1 1 d . . . . .
H56 H 0.241749 -0.049693 0.135910 0.029 Uiso 1 1 calc R U . . .
C57 C 0.15666(19) -0.0322(2) 0.07667(16) 0.0321(7) Uani 1 1 d . . . . .
H57 H 0.177881 -0.040027 0.034735 0.039 Uiso 1 1 calc R U . . .
C58 C 0.0885(2) -0.0148(2) 0.07800(18) 0.0370(8) Uani 1 1 d . . . . .
H58 H 0.062862 -0.010566 0.036864 0.044 Uiso 1 1 calc R U . . .
C59 C 0.05708(18) -0.0033(2) 0.13863(19) 0.0326(7) Uani 1 1 d . . . . .
H59 H 0.010062 0.009039 0.139043 0.039 Uiso 1 1 calc R U . . .
C60 C 0.09399(16) -0.00989(19) 0.19888(16) 0.0249(6) Uani 1 1 d . . . . .
H60 H 0.072192 -0.002408 0.240557 0.030 Uiso 1 1 calc R U . . .
P3 P 0.22616(3) 0.15732(4) 0.30855(3) 0.01465(13) Uani 1 1 d . . . . .
C3 C 0.38440(15) -0.1811(2) 0.44220(16) 0.0266(6) Uani 1 1 d . . . . .
H3A H 0.399947 -0.181313 0.395175 0.032 Uiso 1 1 calc R U . . .
H3B H 0.400754 -0.128036 0.463979 0.032 Uiso 1 1 calc R U . . .
P4 P 0.20783(3) -0.03572(4) 0.27944(3) 0.01429(13) Uani 1 1 d . . . . .
C4 C 0.41461(16) -0.2567(2) 0.47967(17) 0.0318(7) Uani 1 1 d . . . . .
H4A H 0.464347 -0.250000 0.483891 0.038 Uiso 1 1 calc R U . . .
H4B H 0.404870 -0.309217 0.453752 0.038 Uiso 1 1 calc R U . . .
C5 C 0.38531(16) -0.2643(2) 0.54967(16) 0.0319(7) Uani 1 1 d . . . . .
H5A H 0.398458 -0.214011 0.577052 0.038 Uiso 1 1 calc R U . . .
H5B H 0.403818 -0.315440 0.572562 0.038 Uiso 1 1 calc R U . . .
C6 C 0.30828(15) -0.27041(18) 0.54406(15) 0.0223(6) Uani 1 1 d . . . . .
H6A H 0.294864 -0.321250 0.517516 0.027 Uiso 1 1 calc R U . . .
H6B H 0.289339 -0.275620 0.589562 0.027 Uiso 1 1 calc R U . . .
C7 C 0.20359(15) -0.16240(18) 0.62005(14) 0.0209(6) Uani 1 1 d . . . . .
C8 C 0.14900(14) -0.28446(18) 0.45992(14) 0.0207(5) Uani 1 1 d . . . . .
H8 H 0.193166 -0.308252 0.459845 0.025 Uiso 1 1 calc R U . . .

#

loop_
_atom_site_aniso_label
_atom_site_aniso_U_11
_atom_site_aniso_U_22
_atom_site_aniso_U_33
_atom_site_aniso_U_23
_atom_site_aniso_U_13
_atom_site_aniso_U_12
C1S 0.055(3) 0.087(7) 0.029(3) 0.003(4) -0.002(2) -0.026(5)
Cl1S 0.0345(15) 0.198(4) 0.0441(11) -0.0455(19) -0.0067(10) 0.0364(16)
Cl2S 0.0800(14) 0.0489(12) 0.0902(15) 0.0116(9) 0.0295(11) -0.0105(9)
C1L 0.055(3) 0.087(7) 0.029(3) 0.003(4) -0.002(2) -0.026(5)
Cl1L 0.0345(15) 0.198(4) 0.0441(11) -0.0455(19) -0.0067(10) 0.0364(16)
Cl2L 0.0800(14) 0.0489(12) 0.0902(15) 0.0116(9) 0.0295(11) -0.0105(9)
B1 0.053(3) 0.024(3) 0.028(3) -0.014(3) 0.014(3) -0.003(3)
F1 0.061(2) 0.073(5) 0.054(5) -0.016(3) 0.017(2) -0.004(2)
F2 0.0793(15) 0.0415(11) 0.0496(13) -0.0031(10) 0.0059(11) -0.0043(10)
F3 0.0793(15) 0.0415(11) 0.0496(13) -0.0031(10) 0.0059(11) -0.0043(10)
F4 0.0793(15) 0.0415(11) 0.0496(13) -0.0031(10) 0.0059(11) -0.0043(10)
B1A 0.053(3) 0.024(3) 0.028(3) -0.014(3) 0.014(3) -0.003(3)
F1A 0.061(2) 0.073(5) 0.054(5) -0.016(3) 0.017(2) -0.004(2)
F2A 0.0793(15) 0.0415(11) 0.0496(13) -0.0031(10) 0.0059(11) -0.0043(10)
F3A 0.0793(15) 0.0415(11) 0.0496(13) -0.0031(10) 0.0059(11) -0.0043(10)
F4A 0.0793(15) 0.0415(11) 0.0496(13) -0.0031(10) 0.0059(11) -0.0043(10)
Sn01 0.01449(9) 0.01549(9) 0.01142(9) 0.00049(6) 0.00107(6) -0.00023(6)
Cl1 0.0566(6) 0.0458(5) 0.0413(5) 0.0010(4) -0.0022(4) -0.0108(4)
S1 0.0261(3) 0.0157(3) 0.0147(3) -0.0003(2) 0.0001(2) 0.0027(2)
P1 0.0153(3) 0.0164(3) 0.0131(3) 0.0017(2) 0.0022(2) 0.0006(2)
N1 0.0170(11) 0.0186(11) 0.0174(11) 0.0016(9) 0.0026(8) 0.0024(9)
C1 0.0190(12) 0.0168(12) 0.0111(11) 0.0021(9) 0.0001(9) 0.0012(10)
C9 0.0270(15) 0.0213(14) 0.0280(15) -0.0010(12) 0.0019(12) -0.0040(12)
C10 0.0224(14) 0.0265(15) 0.0385(17) 0.0012(13) -0.0025(13) -0.0087(12)
C11 0.0181(14) 0.0264(15) 0.0415(18) 0.0053(13) 0.0016(12) -0.0009(11)
C12 0.0190(13) 0.0174(13) 0.0278(14) 0.0040(11) 0.0043(11) -0.0003(10)
C13 0.0184(13) 0.0169(12) 0.0189(12) 0.0050(10) 0.0023(10) -0.0012(10)
C14 0.0413(17) 0.0175(13) 0.0172(13) 0.0024(11) 0.0004(12) -0.0030(12)
C15 0.064(2) 0.0199(14) 0.0160(14) 0.0006(11) -0.0007(14) 0.0013(14)
C16 0.055(2) 0.048(2) 0.0181(15) 0.0110(14) 0.0109(15) 0.0248(18)
C17 0.0287(18) 0.104(4) 0.0299(19) 0.030(2) 0.0115(15) 0.013(2)
C18 0.0237(16) 0.083(3) 0.0249(16) 0.0214(18) 0.0021(13) 0.0015(17)
C19 0.0309(15) 0.0207(13) 0.0163(13) -0.0006(10) 0.0045(11) 0.0043(11)
C20 0.0433(18) 0.0194(14) 0.0165(13) -0.0024(11) -0.0009(12) 0.0044(12)
C21 0.072(3) 0.0251(16) 0.0173(14) -0.0024(12) 0.0050(15) 0.0059(16)
C22 0.069(3) 0.050(2) 0.0250(17) 0.0005(16) 0.0231(17) 0.012(2)
C23 0.045(2) 0.079(3) 0.0322(19) 0.009(2) 0.0199(17) 0.020(2)
S2 0.0214(3) 0.0150(3) 0.0158(3) 0.0002(2) 0.0030(2) -0.0029(2)
P2 0.0191(3) 0.0167(3) 0.0125(3) -0.0009(2) 0.0000(2) 0.0009(2)
N2 0.0169(11) 0.0177(11) 0.0192(11) 0.0019(9) -0.0005(9) -0.0020(9)
C2 0.0211(14) 0.0257(14) 0.0170(13) 0.0015(11) 0.0044(10) 0.0014(11)
C24 0.0315(17) 0.055(2) 0.0229(15) 0.0044(15) 0.0078(13) 0.0119(16)
C25 0.0229(14) 0.0218(13) 0.0179(13) 0.0016(11) -0.0022(10) -0.0016(11)
C26 0.0232(15) 0.0282(15) 0.0183(14) 0.0002(11) 0.0006(11) -0.0024(11)
C27 0.0222(15) 0.0422(19) 0.0279(16) 0.0039(14) 0.0029(12) 0.0002(13)
C28 0.0242(15) 0.047(2) 0.0303(16) 0.0064(15) -0.0059(13) -0.0119(14)
C29 0.0388(19) 0.0326(18) 0.0397(19) -0.0032(15) -0.0128(15) -0.0119(15)
C30 0.0319(17) 0.0257(15) 0.0338(17) -0.0046(13) -0.0066(13) -0.0011(13)
C31 0.0190(12) 0.0148(12) 0.0120(11) 0.0009(9) 0.0019(9) -0.0021(9)
C32 0.0234(14) 0.0280(15) 0.0160(13) 0.0004(11) -0.0039(10) -0.0039(11)
C33 0.0204(15) 0.0397(18) 0.0312(16) 0.0047(14) -0.0077(12) -0.0046(13)
C34 0.0218(15) 0.048(2) 0.0385(18) 0.0044(16) -0.0054(13) -0.0113(14)
C35 0.0235(15) 0.0342(17) 0.0368(17) 0.0069(14) 0.0016(13) -0.0113(13)
C36 0.0225(14) 0.0207(14) 0.0328(16) 0.0034(12) -0.0018(12) -0.0062(11)
C37 0.0214(13) 0.0164(12) 0.0172(12) 0.0041(10) -0.0001(10) -0.0036(10)
C38 0.0275(15) 0.0215(14) 0.0197(13) 0.0044(11) 0.0021(11) -0.0013(11)
C39 0.0422(18) 0.0266(15) 0.0204(14) 0.0029(12) 0.0084(13) -0.0027(13)
C40 0.049(2) 0.0329(17) 0.0173(14) 0.0056(12) -0.0027(13) -0.0118(15)
C41 0.0364(17) 0.0301(16) 0.0263(15) 0.0115(13) -0.0107(13) -0.0114(13)
C42 0.0242(14) 0.0235(14) 0.0242(14) 0.0085(11) -0.0032(11) -0.0059(11)
C43 0.0194(13) 0.0192(13) 0.0198(13) 0.0039(10) 0.0036(10) 0.0034(10)
C44 0.0293(15) 0.0185(13) 0.0196(13) 0.0044(11) 0.0042(11) 0.0030(11)
C45 0.0460(19) 0.0225(15) 0.0244(15) 0.0039(12) 0.0115(13) 0.0109(13)
C46 0.0391(19) 0.0367(19) 0.0415(19) 0.0094(15) 0.0179(15) 0.0186(15)
C47 0.0199(16) 0.050(2) 0.054(2) 0.0053(18) 0.0066(15) 0.0081(15)
C48 0.0203(14) 0.0309(16) 0.0354(17) 0.0013(13) 0.0006(12) 0.0014(12)
C49 0.0199(13) 0.0206(13) 0.0136(12) 0.0013(10) 0.0024(10) 0.0008(10)
C50 0.0214(14) 0.0212(13) 0.0198(13) 0.0001(11) 0.0014(11) 0.0010(11)
C51 0.0208(14) 0.0324(16) 0.0308(16) 0.0017(13) 0.0002(12) -0.0032(12)
C52 0.0222(15) 0.0351(17) 0.0332(17) 0.0013(13) 0.0082(12) 0.0059(13)
C53 0.0295(16) 0.0285(16) 0.0319(16) -0.0070(13) 0.0062(13) 0.0063(13)
C54 0.0238(14) 0.0243(14) 0.0246(14) -0.0046(11) 0.0025(11) 0.0012(11)
C55 0.0237(14) 0.0168(12) 0.0174(13) -0.0002(10) -0.0013(10) -0.0030(10)
C56 0.0355(16) 0.0195(13) 0.0171(13) -0.0014(11) 0.0010(12) -0.0021(12)
C57 0.052(2) 0.0279(16) 0.0162(14) -0.0003(12) -0.0033(13) -0.0058(15)
C58 0.052(2) 0.0326(18) 0.0249(17) 0.0049(13) -0.0185(15) -0.0121(15)
C59 0.0292(17) 0.0302(16) 0.0375(19) 0.0061(13) -0.0147(14) -0.0077(13)
C60 0.0242(15) 0.0258(15) 0.0245(15) 0.0014(11) -0.0030(12) -0.0044(11)
P3 0.0148(3) 0.0143(3) 0.0148(3) 0.0009(2) 0.0006(2) -0.0003(2)
C3 0.0208(14) 0.0323(16) 0.0272(15) -0.0038(12) 0.0083(11) 0.0006(12)
P4 0.0161(3) 0.0151(3) 0.0117(3) -0.0006(2) 0.0010(2) -0.0005(2)
C4 0.0204(14) 0.0442(19) 0.0310(16) -0.0015(14) 0.0032(12) 0.0099(13)
C5 0.0245(15) 0.0434(19) 0.0278(16) 0.0029(14) -0.0009(12) 0.0121(14)
C6 0.0241(14) 0.0214(14) 0.0215(13) 0.0029(11) 0.0026(11) 0.0062(11)
C7 0.0235(14) 0.0235(14) 0.0159(13) 0.0038(10) 0.0037(10) 0.0068(11)
C8 0.0196(13) 0.0205(13) 0.0222(13) 0.0013(11) 0.0032(10) -0.0005(10)

#

_geom_special_details            
;
 All esds (except the esd in the dihedral angle between two l.s. planes)
 are estimated using the full covariance matrix.  The cell esds are taken
 into account individually in the estimation of esds in distances, angles
 and torsion angles; correlations between esds in cell parameters are only
 used when they are defined by crystal symmetry.  An approximate (isotropic)
 treatment of cell esds is used for estimating esds involving l.s. planes.
;
loop_
_geom_bond_atom_site_label_1
_geom_bond_atom_site_label_2
_geom_bond_distance
_geom_bond_site_symmetry_2
_geom_bond_publ_flag
C1S Cl1S 1.754(8) . ?
C1S Cl2S 1.812(8) . ?
C1S H1SA 0.9900 . ?
C1S H1SB 0.9900 . ?
C1L Cl1L 1.75(2) . ?
C1L Cl2L 1.79(2) . ?
C1L H1LA 0.9900 . ?
C1L H1LB 0.9900 . ?
B1 F4 1.375(8) . ?
B1 F2 1.384(7) . ?
B1 F1 1.391(8) . ?
B1 F3 1.392(8) . ?
B1A F2A 1.374(8) . ?
B1A F4A 1.378(8) . ?
B1A F1A 1.387(8) . ?
B1A F3A 1.390(8) . ?
Sn01 C1 2.116(2) . ?
Sn01 C31 2.117(2) . ?
Sn01 Cl1 2.2964(11) . ?
Sn01 S1 2.5866(7) . ?
Sn01 S2 2.6063(6) . ?
Sn01 P2 2.9753(7) . ?
Sn01 P4 2.9866(6) . ?
S1 P2 2.0341(9) . ?
P1 N1 1.666(2) . ?
P1 C1 1.710(3) . ?
P1 C7 1.805(3) . ?
P1 C13 1.808(3) . ?
N1 C2 1.476(3) . ?
N1 C6 1.479(3) . ?
C1 P2 1.729(3) . ?
C9 C10 1.392(4) . ?
C9 C8 1.395(4) . ?
C9 H9 0.9500 . ?
C10 C11 1.392(5) . ?
C10 H10 0.9500 . ?
C11 C12 1.381(4) . ?
C11 H11 0.9500 . ?
C12 C13 1.406(4) . ?
C12 H12 0.9500 . ?
C13 C8 1.396(4) . ?
C14 C7 1.387(4) . ?
C14 C15 1.398(4) . ?
C14 H14 0.9500 . ?
C15 C16 1.376(6) . ?
C15 H15 0.9500 . ?
C16 C17 1.384(6) . ?
C16 H16 0.9500 . ?
C17 C18 1.396(5) . ?
C17 H17 0.9500 . ?
C18 C7 1.392(5) . ?
C18 H18 0.9500 . ?
C19 C24 1.392(5) . ?
C19 C20 1.393(4) . ?
C19 P2 1.807(3) . ?
C20 C21 1.386(5) . ?
C20 H20 0.9500 . ?
C21 C22 1.368(6) . ?
C21 H21 0.9500 . ?
C22 C23 1.391(6) . ?
C22 H22 0.9500 . ?
C23 C24 1.378(5) . ?
C23 H23 0.9500 . ?
S2 P4 2.0338(9) . ?
P2 C25 1.818(3) . ?
N2 C32 1.473(3) . ?
N2 C36 1.484(4) . ?
N2 P3 1.660(2) . ?
C2 C3 1.528(4) . ?
C2 H2A 0.9900 . ?
C2 H2B 0.9900 . ?
C24 H24 0.9500 . ?
C25 C26 1.384(4) . ?
C25 C30 1.398(4) . ?
C26 C27 1.390(4) . ?
C26 H26 0.9500 . ?
C27 C28 1.384(5) . ?
C27 H27 0.9500 . ?
C28 C29 1.389(5) . ?
C28 H28 0.9500 . ?
C29 C30 1.386(5) . ?
C29 H29 0.9500 . ?
C30 H30 0.9500 . ?
C31 P3 1.708(3) . ?
C31 P4 1.725(3) . ?
C32 C33 1.529(4) . ?
C32 H32A 0.9900 . ?
C32 H32B 0.9900 . ?
C33 C34 1.527(5) . ?
C33 H33A 0.9900 . ?
C33 H33B 0.9900 . ?
C34 C35 1.524(5) . ?
C34 H34A 0.9900 . ?
C34 H34B 0.9900 . ?
C35 C36 1.522(4) . ?
C35 H35A 0.9900 . ?
C35 H35B 0.9900 . ?
C36 H36A 0.9900 . ?
C36 H36B 0.9900 . ?
C37 C38 1.399(4) . ?
C37 C42 1.401(4) . ?
C37 P3 1.806(3) . ?
C38 C39 1.387(4) . ?
C38 H38 0.9500 . ?
C39 C40 1.390(5) . ?
C39 H39 0.9500 . ?
C40 C41 1.380(5) . ?
C40 H40 0.9500 . ?
C41 C42 1.389(4) . ?
C41 H41 0.9500 . ?
C42 H42 0.9500 . ?
C43 C44 1.393(4) . ?
C43 C48 1.396(4) . ?
C43 P3 1.812(3) . ?
C44 C45 1.396(4) . ?
C44 H44 0.9500 . ?
C45 C46 1.378(5) . ?
C45 H45 0.9500 . ?
C46 C47 1.374(6) . ?
C46 H46 0.9500 . ?
C47 C48 1.391(5) . ?
C47 H47 0.9500 . ?
C48 H48 0.9500 . ?
C49 C50 1.393(4) . ?
C49 C54 1.395(4) . ?
C49 P4 1.813(3) . ?
C50 C51 1.386(4) . ?
C50 H50 0.9500 . ?
C51 C52 1.387(5) . ?
C51 H51 0.9500 . ?
C52 C53 1.388(5) . ?
C52 H52 0.9500 . ?
C53 C54 1.388(4) . ?
C53 H53 0.9500 . ?
C54 H54 0.9500 . ?
C55 C56 1.392(4) . ?
C55 C60 1.401(4) . ?
C55 P4 1.813(3) . ?
C56 C57 1.394(4) . ?
C56 H56 0.9500 . ?
C57 C58 1.376(6) . ?
C57 H57 0.9500 . ?
C58 C59 1.381(6) . ?
C58 H58 0.9500 . ?
C59 C60 1.385(4) . ?
C59 H59 0.9500 . ?
C60 H60 0.9500 . ?
C3 C4 1.517(5) . ?
C3 H3A 0.9900 . ?
C3 H3B 0.9900 . ?
C4 C5 1.524(4) . ?
C4 H4A 0.9900 . ?
C4 H4B 0.9900 . ?
C5 C6 1.527(4) . ?
C5 H5A 0.9900 . ?
C5 H5B 0.9900 . ?
C6 H6A 0.9900 . ?
C6 H6B 0.9900 . ?
C8 H8 0.9500 . ?

#

loop_
_geom_angle_atom_site_label_1
_geom_angle_atom_site_label_2
_geom_angle_atom_site_label_3
_geom_angle
_geom_angle_site_symmetry_1
_geom_angle_site_symmetry_3
_geom_angle_publ_flag
Cl1S C1S Cl2S 110.4(4) . . ?
Cl1S C1S H1SA 109.6 . . ?
Cl2S C1S H1SA 109.6 . . ?
Cl1S C1S H1SB 109.6 . . ?
Cl2S C1S H1SB 109.6 . . ?
H1SA C1S H1SB 108.1 . . ?
Cl1L C1L Cl2L 108.2(12) . . ?
Cl1L C1L H1LA 110.1 . . ?
Cl2L C1L H1LA 110.1 . . ?
Cl1L C1L H1LB 110.1 . . ?
Cl2L C1L H1LB 110.1 . . ?
H1LA C1L H1LB 108.4 . . ?
F4 B1 F2 109.0(6) . . ?
F4 B1 F1 111.7(8) . . ?
F2 B1 F1 110.0(9) . . ?
F4 B1 F3 110.5(6) . . ?
F2 B1 F3 107.5(6) . . ?
F1 B1 F3 108.1(9) . . ?
F2A B1A F4A 108.8(7) . . ?
F2A B1A F1A 111.3(10) . . ?
F4A B1A F1A 108.5(10) . . ?
F2A B1A F3A 112.2(7) . . ?
F4A B1A F3A 107.1(7) . . ?
F1A B1A F3A 108.8(10) . . ?
C1 Sn01 C31 133.04(10) . . ?
C1 Sn01 Cl1 112.53(7) . . ?
C31 Sn01 Cl1 114.37(8) . . ?
C1 Sn01 S1 76.96(7) . . ?
C31 Sn01 S1 98.75(7) . . ?
Cl1 Sn01 S1 92.31(3) . . ?
C1 Sn01 S2 101.94(7) . . ?
C31 Sn01 S2 76.35(7) . . ?
Cl1 Sn01 S2 95.07(3) . . ?
S1 Sn01 S2 172.35(2) . . ?
C1 Sn01 P2 34.81(7) . . ?
C31 Sn01 P2 123.09(7) . . ?
Cl1 Sn01 P2 107.73(3) . . ?
S1 Sn01 P2 42.182(19) . . ?
S2 Sn01 P2 136.10(2) . . ?
C1 Sn01 P4 124.55(7) . . ?
C31 Sn01 P4 34.45(7) . . ?
Cl1 Sn01 P4 111.27(3) . . ?
S1 Sn01 P4 132.66(2) . . ?
S2 Sn01 P4 41.962(19) . . ?
P2 Sn01 P4 140.946(19) . . ?
P2 S1 Sn01 79.18(3) . . ?
N1 P1 C1 114.09(12) . . ?
N1 P1 C7 104.53(12) . . ?
C1 P1 C7 111.21(13) . . ?
N1 P1 C13 110.70(12) . . ?
C1 P1 C13 108.29(12) . . ?
C7 P1 C13 107.85(13) . . ?
C2 N1 C6 112.6(2) . . ?
C2 N1 P1 119.26(18) . . ?
C6 N1 P1 122.59(18) . . ?
P1 C1 P2 129.87(15) . . ?
P1 C1 Sn01 129.02(14) . . ?
P2 C1 Sn01 100.88(12) . . ?
C10 C9 C8 119.8(3) . . ?
C10 C9 H9 120.1 . . ?
C8 C9 H9 120.1 . . ?
C11 C10 C9 120.2(3) . . ?
C11 C10 H10 119.9 . . ?
C9 C10 H10 119.9 . . ?
C12 C11 C10 120.4(3) . . ?
C12 C11 H11 119.8 . . ?
C10 C11 H11 119.8 . . ?
C11 C12 C13 120.0(3) . . ?
C11 C12 H12 120.0 . . ?
C13 C12 H12 120.0 . . ?
C8 C13 C12 119.6(3) . . ?
C8 C13 P1 120.4(2) . . ?
C12 C13 P1 120.0(2) . . ?
C7 C14 C15 120.3(3) . . ?
C7 C14 H14 119.8 . . ?
C15 C14 H14 119.8 . . ?
C16 C15 C14 120.0(3) . . ?
C16 C15 H15 120.0 . . ?
C14 C15 H15 120.0 . . ?
C15 C16 C17 120.0(3) . . ?
C15 C16 H16 120.0 . . ?
C17 C16 H16 120.0 . . ?
C16 C17 C18 120.4(4) . . ?
C16 C17 H17 119.8 . . ?
C18 C17 H17 119.8 . . ?
C7 C18 C17 119.8(4) . . ?
C7 C18 H18 120.1 . . ?
C17 C18 H18 120.1 . . ?
C24 C19 C20 119.4(3) . . ?
C24 C19 P2 116.7(2) . . ?
C20 C19 P2 123.8(2) . . ?
C21 C20 C19 119.8(3) . . ?
C21 C20 H20 120.1 . . ?
C19 C20 H20 120.1 . . ?
C22 C21 C20 120.5(3) . . ?
C22 C21 H21 119.7 . . ?
C20 C21 H21 119.7 . . ?
C21 C22 C23 120.0(3) . . ?
C21 C22 H22 120.0 . . ?
C23 C22 H22 120.0 . . ?
C24 C23 C22 120.1(4) . . ?
C24 C23 H23 120.0 . . ?
C22 C23 H23 120.0 . . ?
P4 S2 Sn01 79.07(3) . . ?
C1 P2 C19 116.26(13) . . ?
C1 P2 C25 114.87(13) . . ?
C19 P2 C25 107.08(14) . . ?
C1 P2 S1 102.91(9) . . ?
C19 P2 S1 107.47(10) . . ?
C25 P2 S1 107.66(10) . . ?
C1 P2 Sn01 44.31(8) . . ?
C19 P2 Sn01 128.70(10) . . ?
C25 P2 Sn01 124.21(9) . . ?
S1 P2 Sn01 58.64(2) . . ?
C32 N2 C36 112.9(2) . . ?
C32 N2 P3 122.84(19) . . ?
C36 N2 P3 119.27(19) . . ?
N1 C2 C3 111.0(2) . . ?
N1 C2 H2A 109.4 . . ?
C3 C2 H2A 109.4 . . ?
N1 C2 H2B 109.4 . . ?
C3 C2 H2B 109.4 . . ?
H2A C2 H2B 108.0 . . ?
C23 C24 C19 120.1(3) . . ?
C23 C24 H24 119.9 . . ?
C19 C24 H24 119.9 . . ?
C26 C25 C30 119.8(3) . . ?
C26 C25 P2 120.3(2) . . ?
C30 C25 P2 119.7(2) . . ?
C25 C26 C27 120.2(3) . . ?
C25 C26 H26 119.9 . . ?
C27 C26 H26 119.9 . . ?
C28 C27 C26 120.1(3) . . ?
C28 C27 H27 119.9 . . ?
C26 C27 H27 119.9 . . ?
C27 C28 C29 119.9(3) . . ?
C27 C28 H28 120.1 . . ?
C29 C28 H28 120.1 . . ?
C30 C29 C28 120.3(3) . . ?
C30 C29 H29 119.9 . . ?
C28 C29 H29 119.9 . . ?
C29 C30 C25 119.7(3) . . ?
C29 C30 H30 120.1 . . ?
C25 C30 H30 120.1 . . ?
P3 C31 P4 130.23(15) . . ?
P3 C31 Sn01 127.43(14) . . ?
P4 C31 Sn01 101.56(12) . . ?
N2 C32 C33 109.9(2) . . ?
N2 C32 H32A 109.7 . . ?
C33 C32 H32A 109.7 . . ?
N2 C32 H32B 109.7 . . ?
C33 C32 H32B 109.7 . . ?
H32A C32 H32B 108.2 . . ?
C34 C33 C32 111.4(3) . . ?
C34 C33 H33A 109.3 . . ?
C32 C33 H33A 109.3 . . ?
C34 C33 H33B 109.3 . . ?
C32 C33 H33B 109.3 . . ?
H33A C33 H33B 108.0 . . ?
C35 C34 C33 110.1(3) . . ?
C35 C34 H34A 109.6 . . ?
C33 C34 H34A 109.6 . . ?
C35 C34 H34B 109.6 . . ?
C33 C34 H34B 109.6 . . ?
H34A C34 H34B 108.1 . . ?
C36 C35 C34 110.4(3) . . ?
C36 C35 H35A 109.6 . . ?
C34 C35 H35A 109.6 . . ?
C36 C35 H35B 109.6 . . ?
C34 C35 H35B 109.6 . . ?
H35A C35 H35B 108.1 . . ?
N2 C36 C35 110.0(2) . . ?
N2 C36 H36A 109.7 . . ?
C35 C36 H36A 109.7 . . ?
N2 C36 H36B 109.7 . . ?
C35 C36 H36B 109.7 . . ?
H36A C36 H36B 108.2 . . ?
C38 C37 C42 119.3(3) . . ?
C38 C37 P3 118.4(2) . . ?
C42 C37 P3 122.0(2) . . ?
C39 C38 C37 120.4(3) . . ?
C39 C38 H38 119.8 . . ?
C37 C38 H38 119.8 . . ?
C38 C39 C40 119.7(3) . . ?
C38 C39 H39 120.1 . . ?
C40 C39 H39 120.1 . . ?
C41 C40 C39 120.2(3) . . ?
C41 C40 H40 119.9 . . ?
C39 C40 H40 119.9 . . ?
C40 C41 C42 120.8(3) . . ?
C40 C41 H41 119.6 . . ?
C42 C41 H41 119.6 . . ?
C41 C42 C37 119.5(3) . . ?
C41 C42 H42 120.2 . . ?
C37 C42 H42 120.2 . . ?
C44 C43 C48 119.3(3) . . ?
C44 C43 P3 121.6(2) . . ?
C48 C43 P3 119.0(2) . . ?
C43 C44 C45 120.4(3) . . ?
C43 C44 H44 119.8 . . ?
C45 C44 H44 119.8 . . ?
C46 C45 C44 119.7(3) . . ?
C46 C45 H45 120.1 . . ?
C44 C45 H45 120.1 . . ?
C47 C46 C45 120.4(3) . . ?
C47 C46 H46 119.8 . . ?
C45 C46 H46 119.8 . . ?
C46 C47 C48 120.7(3) . . ?
C46 C47 H47 119.6 . . ?
C48 C47 H47 119.6 . . ?
C47 C48 C43 119.6(3) . . ?
C47 C48 H48 120.2 . . ?
C43 C48 H48 120.2 . . ?
C50 C49 C54 119.2(3) . . ?
C50 C49 P4 119.8(2) . . ?
C54 C49 P4 120.8(2) . . ?
C51 C50 C49 120.6(3) . . ?
C51 C50 H50 119.7 . . ?
C49 C50 H50 119.7 . . ?
C50 C51 C52 119.9(3) . . ?
C50 C51 H51 120.0 . . ?
C52 C51 H51 120.0 . . ?
C51 C52 C53 120.0(3) . . ?
C51 C52 H52 120.0 . . ?
C53 C52 H52 120.0 . . ?
C52 C53 C54 120.2(3) . . ?
C52 C53 H53 119.9 . . ?
C54 C53 H53 119.9 . . ?
C53 C54 C49 120.1(3) . . ?
C53 C54 H54 120.0 . . ?
C49 C54 H54 120.0 . . ?
C56 C55 C60 119.3(3) . . ?
C56 C55 P4 123.5(2) . . ?
C60 C55 P4 117.2(2) . . ?
C55 C56 C57 120.0(3) . . ?
C55 C56 H56 120.0 . . ?
C57 C56 H56 120.0 . . ?
C58 C57 C56 120.0(3) . . ?
C58 C57 H57 120.0 . . ?
C56 C57 H57 120.0 . . ?
C57 C58 C59 120.5(3) . . ?
C57 C58 H58 119.7 . . ?
C59 C58 H58 119.7 . . ?
C58 C59 C60 120.1(3) . . ?
C58 C59 H59 119.9 . . ?
C60 C59 H59 119.9 . . ?
C59 C60 C55 120.0(3) . . ?
C59 C60 H60 120.0 . . ?
C55 C60 H60 120.0 . . ?
N2 P3 C31 115.40(12) . . ?
N2 P3 C37 103.46(12) . . ?
C31 P3 C37 109.90(12) . . ?
N2 P3 C43 110.78(13) . . ?
C31 P3 C43 107.17(13) . . ?
C37 P3 C43 110.08(13) . . ?
C4 C3 C2 111.9(3) . . ?
C4 C3 H3A 109.2 . . ?
C2 C3 H3A 109.2 . . ?
C4 C3 H3B 109.2 . . ?
C2 C3 H3B 109.2 . . ?
H3A C3 H3B 107.9 . . ?
C31 P4 C49 113.70(13) . . ?
C31 P4 C55 115.79(13) . . ?
C49 P4 C55 107.02(13) . . ?
C31 P4 S2 102.85(9) . . ?
C49 P4 S2 109.07(9) . . ?
C55 P4 S2 108.11(9) . . ?
C31 P4 Sn01 43.99(8) . . ?
C49 P4 Sn01 123.11(9) . . ?
C55 P4 Sn01 129.85(10) . . ?
S2 P4 Sn01 58.96(2) . . ?
C3 C4 C5 110.7(3) . . ?
C3 C4 H4A 109.5 . . ?
C5 C4 H4A 109.5 . . ?
C3 C4 H4B 109.5 . . ?
C5 C4 H4B 109.5 . . ?
H4A C4 H4B 108.1 . . ?
C4 C5 C6 110.1(3) . . ?
C4 C5 H5A 109.6 . . ?
C6 C5 H5A 109.6 . . ?
C4 C5 H5B 109.6 . . ?
C6 C5 H5B 109.6 . . ?
H5A C5 H5B 108.2 . . ?
N1 C6 C5 108.6(2) . . ?
N1 C6 H6A 110.0 . . ?
C5 C6 H6A 110.0 . . ?
N1 C6 H6B 110.0 . . ?
C5 C6 H6B 110.0 . . ?
H6A C6 H6B 108.3 . . ?
C14 C7 C18 119.4(3) . . ?
C14 C7 P1 120.0(2) . . ?
C18 C7 P1 120.5(2) . . ?
C9 C8 C13 120.1(3) . . ?
C9 C8 H8 120.0 . . ?
C13 C8 H8 120.0 . . ?

#

loop_
_geom_torsion_atom_site_label_1
_geom_torsion_atom_site_label_2
_geom_torsion_atom_site_label_3
_geom_torsion_atom_site_label_4
_geom_torsion
_geom_torsion_site_symmetry_1
_geom_torsion_site_symmetry_2
_geom_torsion_site_symmetry_3
_geom_torsion_site_symmetry_4
_geom_torsion_publ_flag
C1 P1 N1 C2 -49.5(2) . . . . ?
C7 P1 N1 C2 -171.2(2) . . . . ?
C13 P1 N1 C2 72.9(2) . . . . ?
C1 P1 N1 C6 158.6(2) . . . . ?
C7 P1 N1 C6 36.9(2) . . . . ?
C13 P1 N1 C6 -79.0(2) . . . . ?
N1 P1 C1 P2 -95.4(2) . . . . ?
C7 P1 C1 P2 22.5(2) . . . . ?
C13 P1 C1 P2 140.85(19) . . . . ?
N1 P1 C1 Sn01 91.08(19) . . . . ?
C7 P1 C1 Sn01 -151.00(17) . . . . ?
C13 P1 C1 Sn01 -32.7(2) . . . . ?
C8 C9 C10 C11 0.1(5) . . . . ?
C9 C10 C11 C12 0.5(5) . . . . ?
C10 C11 C12 C13 -0.2(5) . . . . ?
C11 C12 C13 C8 -0.5(4) . . . . ?
C11 C12 C13 P1 -179.9(2) . . . . ?
N1 P1 C13 C8 10.8(3) . . . . ?
C1 P1 C13 C8 136.6(2) . . . . ?
C7 P1 C13 C8 -103.0(2) . . . . ?
N1 P1 C13 C12 -169.9(2) . . . . ?
C1 P1 C13 C12 -44.1(3) . . . . ?
C7 P1 C13 C12 76.3(2) . . . . ?
C7 C14 C15 C16 1.0(5) . . . . ?
C14 C15 C16 C17 1.6(5) . . . . ?
C15 C16 C17 C18 -2.3(6) . . . . ?
C16 C17 C18 C7 0.4(7) . . . . ?
C24 C19 C20 C21 0.4(5) . . . . ?
P2 C19 C20 C21 178.8(2) . . . . ?
C19 C20 C21 C22 -2.1(5) . . . . ?
C20 C21 C22 C23 1.9(6) . . . . ?
C21 C22 C23 C24 -0.1(7) . . . . ?
P1 C1 P2 C19 -55.4(2) . . . . ?
Sn01 C1 P2 C19 119.51(13) . . . . ?
P1 C1 P2 C25 70.8(2) . . . . ?
Sn01 C1 P2 C25 -114.35(13) . . . . ?
P1 C1 P2 S1 -172.53(17) . . . . ?
Sn01 C1 P2 S1 2.35(11) . . . . ?
P1 C1 P2 Sn01 -174.9(3) . . . . ?
C24 C19 P2 C1 -63.3(3) . . . . ?
C20 C19 P2 C1 118.3(3) . . . . ?
C24 C19 P2 C25 166.8(3) . . . . ?
C20 C19 P2 C25 -11.7(3) . . . . ?
C24 C19 P2 S1 51.3(3) . . . . ?
C20 C19 P2 S1 -127.1(2) . . . . ?
C24 C19 P2 Sn01 -12.1(3) . . . . ?
C20 C19 P2 Sn01 169.4(2) . . . . ?
C6 N1 C2 C3 -56.9(3) . . . . ?
P1 N1 C2 C3 148.6(2) . . . . ?
C22 C23 C24 C19 -1.5(7) . . . . ?
C20 C19 C24 C23 1.4(6) . . . . ?
P2 C19 C24 C23 -177.1(3) . . . . ?
C1 P2 C25 C26 -2.4(3) . . . . ?
C19 P2 C25 C26 128.3(2) . . . . ?
S1 P2 C25 C26 -116.4(2) . . . . ?
Sn01 P2 C25 C26 -52.8(3) . . . . ?
C1 P2 C25 C30 172.3(2) . . . . ?
C19 P2 C25 C30 -56.9(3) . . . . ?
S1 P2 C25 C30 58.4(3) . . . . ?
Sn01 P2 C25 C30 122.0(2) . . . . ?
C30 C25 C26 C27 0.6(4) . . . . ?
P2 C25 C26 C27 175.4(2) . . . . ?
C25 C26 C27 C28 -1.0(5) . . . . ?
C26 C27 C28 C29 0.6(5) . . . . ?
C27 C28 C29 C30 0.2(5) . . . . ?
C28 C29 C30 C25 -0.5(5) . . . . ?
C26 C25 C30 C29 0.2(5) . . . . ?
P2 C25 C30 C29 -174.6(3) . . . . ?
C36 N2 C32 C33 -57.7(3) . . . . ?
P3 N2 C32 C33 147.5(2) . . . . ?
N2 C32 C33 C34 55.2(3) . . . . ?
C32 C33 C34 C35 -54.9(4) . . . . ?
C33 C34 C35 C36 55.7(4) . . . . ?
C32 N2 C36 C35 59.1(3) . . . . ?
P3 N2 C36 C35 -145.1(2) . . . . ?
C34 C35 C36 N2 -57.2(4) . . . . ?
C42 C37 C38 C39 -1.5(4) . . . . ?
P3 C37 C38 C39 171.9(2) . . . . ?
C37 C38 C39 C40 0.2(5) . . . . ?
C38 C39 C40 C41 1.1(5) . . . . ?
C39 C40 C41 C42 -1.1(5) . . . . ?
C40 C41 C42 C37 -0.2(5) . . . . ?
C38 C37 C42 C41 1.4(4) . . . . ?
P3 C37 C42 C41 -171.7(2) . . . . ?
C48 C43 C44 C45 0.8(4) . . . . ?
P3 C43 C44 C45 -173.9(2) . . . . ?
C43 C44 C45 C46 -0.5(4) . . . . ?
C44 C45 C46 C47 -0.4(5) . . . . ?
C45 C46 C47 C48 1.1(6) . . . . ?
C46 C47 C48 C43 -0.9(5) . . . . ?
C44 C43 C48 C47 -0.1(5) . . . . ?
P3 C43 C48 C47 174.8(3) . . . . ?
C54 C49 C50 C51 0.9(4) . . . . ?
P4 C49 C50 C51 177.0(2) . . . . ?
C49 C50 C51 C52 -1.0(5) . . . . ?
C50 C51 C52 C53 0.2(5) . . . . ?
C51 C52 C53 C54 0.6(5) . . . . ?
C52 C53 C54 C49 -0.7(5) . . . . ?
C50 C49 C54 C53 -0.1(4) . . . . ?
P4 C49 C54 C53 -176.2(2) . . . . ?
C60 C55 C56 C57 -0.6(4) . . . . ?
P4 C55 C56 C57 179.1(2) . . . . ?
C55 C56 C57 C58 0.6(5) . . . . ?
C56 C57 C58 C59 -0.1(5) . . . . ?
C57 C58 C59 C60 -0.4(5) . . . . ?
C58 C59 C60 C55 0.4(5) . . . . ?
C56 C55 C60 C59 0.1(4) . . . . ?
P4 C55 C60 C59 -179.6(2) . . . . ?
C32 N2 P3 C31 -34.4(3) . . . . ?
C36 N2 P3 C31 172.4(2) . . . . ?
C32 N2 P3 C37 -154.5(2) . . . . ?
C36 N2 P3 C37 52.3(2) . . . . ?
C32 N2 P3 C43 87.6(2) . . . . ?
C36 N2 P3 C43 -65.6(2) . . . . ?
P4 C31 P3 N2 -103.3(2) . . . . ?
Sn01 C31 P3 N2 88.79(19) . . . . ?
P4 C31 P3 C37 13.2(2) . . . . ?
Sn01 C31 P3 C37 -154.72(16) . . . . ?
P4 C31 P3 C43 132.8(2) . . . . ?
Sn01 C31 P3 C43 -35.1(2) . . . . ?
C38 C37 P3 N2 46.0(2) . . . . ?
C42 C37 P3 N2 -140.8(2) . . . . ?
C38 C37 P3 C31 -77.7(2) . . . . ?
C42 C37 P3 C31 95.5(3) . . . . ?
C38 C37 P3 C43 164.5(2) . . . . ?
C42 C37 P3 C43 -22.3(3) . . . . ?
C44 C43 P3 N2 0.3(3) . . . . ?
C48 C43 P3 N2 -174.4(2) . . . . ?
C44 C43 P3 C31 127.0(2) . . . . ?
C48 C43 P3 C31 -47.7(3) . . . . ?
C44 C43 P3 C37 -113.5(2) . . . . ?
C48 C43 P3 C37 71.8(3) . . . . ?
N1 C2 C3 C4 51.8(3) . . . . ?
P3 C31 P4 C49 75.9(2) . . . . ?
Sn01 C31 P4 C49 -113.83(13) . . . . ?
P3 C31 P4 C55 -48.6(2) . . . . ?
Sn01 C31 P4 C55 121.61(13) . . . . ?
P3 C31 P4 S2 -166.26(17) . . . . ?
Sn01 C31 P4 S2 3.95(11) . . . . ?
P3 C31 P4 Sn01 -170.2(3) . . . . ?
C50 C49 P4 C31 -6.5(3) . . . . ?
C54 C49 P4 C31 169.6(2) . . . . ?
C50 C49 P4 C55 122.7(2) . . . . ?
C54 C49 P4 C55 -61.2(3) . . . . ?
C50 C49 P4 S2 -120.6(2) . . . . ?
C54 C49 P4 S2 55.5(2) . . . . ?
C50 C49 P4 Sn01 -55.8(2) . . . . ?
C54 C49 P4 Sn01 120.3(2) . . . . ?
C56 C55 P4 C31 118.8(2) . . . . ?
C60 C55 P4 C31 -61.5(3) . . . . ?
C56 C55 P4 C49 -9.1(3) . . . . ?
C60 C55 P4 C49 170.6(2) . . . . ?
C56 C55 P4 S2 -126.5(2) . . . . ?
C60 C55 P4 S2 53.2(2) . . . . ?
C56 C55 P4 Sn01 169.23(19) . . . . ?
C60 C55 P4 Sn01 -11.1(3) . . . . ?
C2 C3 C4 C5 -52.3(4) . . . . ?
C3 C4 C5 C6 56.5(4) . . . . ?
C2 N1 C6 C5 60.8(3) . . . . ?
P1 N1 C6 C5 -145.6(2) . . . . ?
C4 C5 C6 N1 -59.9(3) . . . . ?
C15 C14 C7 C18 -2.9(5) . . . . ?
C15 C14 C7 P1 172.9(2) . . . . ?
C17 C18 C7 C14 2.2(6) . . . . ?
C17 C18 C7 P1 -173.7(3) . . . . ?
N1 P1 C7 C14 56.0(3) . . . . ?
C1 P1 C7 C14 -67.6(3) . . . . ?
C13 P1 C7 C14 173.8(2) . . . . ?
N1 P1 C7 C18 -128.2(3) . . . . ?
C1 P1 C7 C18 108.2(3) . . . . ?
C13 P1 C7 C18 -10.4(3) . . . . ?
C10 C9 C8 C13 -0.9(4) . . . . ?
C12 C13 C8 C9 1.1(4) . . . . ?
P1 C13 C8 C9 -179.6(2) . . . . ?

#

_refine_diff_density_max         1.884
_refine_diff_density_min         -1.933
_refine_diff_density_rms         0.091
######### additional information out of the cif_od #######  
_audit_creation_date             2024-05-24
_cell_oxdiff_length_a            19.7662(2)
_cell_oxdiff_length_b            15.75284(11)
_cell_oxdiff_length_c            19.81947(12)
_cell_oxdiff_angle_alpha         90.0155(5)
_cell_oxdiff_angle_beta          91.6357(7)
_cell_oxdiff_angle_gamma         90.0313(7)
_cell_oxdiff_volume              6168.73(8)
_cell_oxdiff_measurement_reflns_used 66926
loop_
_exptl_crystal_face_index_h
_exptl_crystal_face_index_k
_exptl_crystal_face_index_l
_exptl_crystal_face_perp_dist
3 -9 -6 0.1006
-3 1 -12 0.1406
-4 7 -8 0.1431
0 5 11 0.1096
2 0 13 0.0833
4 -7 8 0.1162
2 -9 -6 0.1017
-4 -9 5 0.1383
-7 2 11 0.0899
4 9 -5 0.1535
7 4 -10 0.1473
7 -2 -11 0.1383
-4 8 8 0.1340
11 0 -7 0.1274
10 6 -3 0.1441
-8 5 8 0.1127
-11 0 7 0.1048
12 -3 3 0.0969
8 4 8 0.1108
-10 7 1 0.1389
-12 3 -3 0.1329
-10 -2 -7 0.1418
11 0 6 0.1045

#

loop_
_exptl_oxdiff_crystal_face_indexfrac_h
_exptl_oxdiff_crystal_face_indexfrac_k
_exptl_oxdiff_crystal_face_indexfrac_l
_exptl_oxdiff_crystal_face_x
_exptl_oxdiff_crystal_face_y
_exptl_oxdiff_crystal_face_z
2.5766 -8.7218 -6.2691 0.0012 -0.0004 1.0000
-2.5364 1.4941 -12.3934 0.5800 0.7563 0.3026
-4.2195 7.4590 -7.5978 0.5573 0.7281 -0.3991
-0.4589 5.3220 10.9825 -0.3091 -0.4016 -0.8621
2.0027 -0.0879 12.6445 -0.5475 -0.7136 -0.4371
4.2166 -7.4403 7.6280 -0.5580 -0.7290 0.3964
2.0817 -9.0795 -5.5934 0.0147 -0.0723 0.9973
-4.4090 -8.9273 4.5723 0.1581 -0.8463 0.5086
-6.6389 2.0522 10.8877 0.1339 -0.7244 -0.6763
4.4221 8.9160 -4.5956 -0.1583 0.8475 -0.5066
6.9653 3.7961 -9.8862 -0.1804 0.9712 0.1558
6.5508 -2.3753 -10.8338 -0.1297 0.7023 0.6999
-3.7354 7.6339 7.7999 0.0318 -0.1776 -0.9836
11.0832 -0.3267 -6.7833 -0.5820 0.6814 0.4437
10.0779 6.0186 -2.7336 -0.6292 0.7353 -0.2520
-8.4264 4.9281 7.7020 0.3685 -0.4324 -0.8230
-11.1673 -0.0077 6.6516 0.5918 -0.6928 -0.4121
11.5395 -3.3379 3.4175 -0.9447 -0.0746 0.3193
8.1576 4.1669 8.1921 -0.8421 -0.0674 -0.5350
-9.7407 6.6571 0.5133 0.6949 0.0544 -0.7170
-11.5295 3.4054 -3.3523 0.9420 0.0744 -0.3272
-9.9433 -2.1380 -7.3825 0.9479 0.0755 0.3093
11.1742 -0.1968 5.9957 -0.9959 -0.0791 -0.0446

#

_oxdiff_exptl_absorpt_empirical_full_min 0.748
_oxdiff_exptl_absorpt_empirical_full_max 2.584
_oxdiff_exptl_absorpt_empirical_details 
;
Empirical correction (ABSPACK) includes:
- Absorption correction using spherical harmonics
- Frame scaling
;
_diffrn_ambient_environment      N~2~
_diffrn_source_type              'PhotonJet (Cu) X-ray Source'
_diffrn_radiation_probe          x-ray
_diffrn_radiation_monochromator  mirror
_diffrn_measurement_device       'four-circle diffractometer'
_diffrn_detector                 'Hybrid Pixel Array Detector'
_diffrn_detector_type            HyPix
_diffrn_reflns_av_sigmaI/netI    0.0504
_diffrn_orient_matrix_type       
'CrysAlisPro convention (1999,Acta A55,543-557)'
_diffrn_orient_matrix_UB_11      -0.0719869000
_diffrn_orient_matrix_UB_12      0.0015150000
_diffrn_orient_matrix_UB_13      -0.0318859000
_diffrn_orient_matrix_UB_21      0.0261347000
_diffrn_orient_matrix_UB_22      0.0510553000
_diffrn_orient_matrix_UB_23      -0.0602170000
_diffrn_orient_matrix_UB_31      0.0146410000
_diffrn_orient_matrix_UB_32      -0.0833971000
_diffrn_orient_matrix_UB_33      -0.0374702000
_diffrn_measurement_details      
;
List of Runs (angles in degrees, time in seconds):

  # Type    Start    End  Width  t~exp~   \w     \q     \k     \f   Frames
#--------------------------------------------------------------------------
  1  \w     93.00 178.00   0.50    0.30    --  105.91  45.00  90.00  170
  2  \w    103.00 155.00   0.50    0.30    --  105.91 125.00  60.00  104
  3  \w    102.00 150.00   0.50    0.30    --  105.91  83.00 -57.00   96
  4  \w     98.00 164.00   0.50    0.30    --  105.91  15.00 -90.00  132
  5  \w     96.00 173.00   0.50    0.30    --  105.91  15.00-120.00  154
  6  \w    -21.00  28.00   0.50    0.10    --  -47.28  19.00-150.00   98
  7  \w    -47.00 -22.00   0.50    0.30    --  -91.75  45.00-120.00   50
  8  \w    -48.00 -23.00   0.50    0.30    --  -91.75  45.00-150.00   50
  9  \w    -47.00 -21.00   0.50    0.30    --  -91.75  45.00 -90.00   52
 10  \w    -58.00 -32.00   0.50    0.30    --  -91.75  61.00 -60.00   52
 11  \w    -21.00  15.00   0.50    0.10    --  -47.28  19.00 -90.00   72
 12  \w    -68.00 -19.00   0.50    0.30    --  -91.75  61.00   0.00   98
 13  \w    -67.00 -22.00   0.50    0.30    --  -91.75  61.00 150.00   90
 14  \w    -47.00 -21.00   0.50    0.30    --  -91.75  45.00 150.00   52
 15  \w   -160.00-103.00   0.50    0.30    --  -91.75 -45.00  30.00  114
 16  \w   -107.00 -74.00   0.50    0.10    --  -47.28-125.00 -30.00   66
 17  \w   -119.00 -77.00   0.50    0.10    --  -47.28-125.00 -60.00   84
 18  \w   -119.00 -78.00   0.50    0.10    --  -47.28-125.00-120.00   82
 19  \w   -147.00 -84.00   0.50    0.30    --  -91.75 -94.00-120.00  126
 20  \w   -140.00 -86.00   0.50    0.30    --  -91.75 -83.00-178.00  108
 21  \w    -92.00 -67.00   0.50    0.30    --  -91.75  83.00 -57.00   50
 22  \w    -72.00  22.00   0.50    0.10    --  -47.28  83.00 -57.00  188
 23  \w    -16.00  29.00   0.50    0.10    --   47.28 -19.00-150.00   90
 24  \w    -19.00   7.00   0.50    0.10    --   47.28 -57.00-150.00   52
 25  \w     19.00  45.00   0.50    0.10    --   47.28 -57.00-150.00   52
 26  \w    -17.00  38.00   0.50    0.10    --   47.28 -38.00 -60.00  110
 27  \w     36.00  61.00   0.50    0.30    --  105.91 -61.00  30.00   50
 28  \w     36.00  64.00   0.50    0.10    --   47.28-125.00 120.00   56
 29  \w     36.00 111.00   0.50    0.30    --  105.91-125.00  90.00  150
 30  \w     36.00 112.00   0.50    0.30    --  105.91-125.00  60.00  152
 31  \w     80.00 106.00   0.50    0.30    --  105.91 -98.00 135.62   52
 32  \w     43.00  69.00   0.50    0.30    --  105.91 -98.00 135.62   52
 33  \w     73.00  99.00   0.50    0.30    --  105.91 -94.00 120.00   52
 34  \w     36.00  79.00   0.50    0.30    --  105.91 -94.00   0.00   86
 35  \w     63.00 111.00   0.50    0.30    --  105.91-125.00 -90.00   96
 36  \w     82.00 107.00   0.50    0.30    --  105.91-125.00-150.00   50
 37  \w     39.00  65.00   0.50    0.30    --  105.91-125.00-150.00   52
 38  \w     34.00 104.00   0.50    0.30    --  105.91 -94.00 -90.00  140
 39  \w     80.00 105.00   0.50    0.30    --  105.91 -94.00 -60.00   50
 40  \w     44.00  75.00   0.50    0.30    --  105.91 -94.00-180.00   62
 41  \w     80.00 106.00   0.50    0.30    --  105.91 -94.00-180.00   52
 42  \w     -1.00  48.00   0.50    0.10    --   47.28 -83.00-178.00   98
 43  \w     53.00 110.00   0.50    0.30    --  105.91 -83.00-178.00  114
 44  \w     38.00 100.00   0.50    0.30    --  105.91 -94.00 -30.00  124
 45  \w     34.00  61.00   0.50    0.30    --  105.91 -94.00 120.00   54
 46  \w     74.00 106.00   0.50    0.30    --  105.91 -94.00  60.00   64
;
_diffrn_oxdiff_digest_frames     
;
017a8dd0c6e2b9223645a4e861e13c3eac039985875
;
_diffrn_oxdiff_digest_hkl        
;
01ca5426a55f7dc61ae8fa0ab21be77915c7e1
;
_reflns_odcompleteness_completeness 99.97
_reflns_odcompleteness_theta     66.97
_reflns_odcompleteness_iscentric 1
_chemical_oxdiff_formula         C62H62P4S2N2ClSn


_shelx_res_file                  
;
TITL MJ-071_a.res in P2(1)/c
    MJ-071_a_sq.res
    created by SHELXL-2019/3 at 15:57:53 on 11-Aug-2025
REM Old TITL MJ-071 in P2(1)/c
REM SHELXT solution in P2(1)/c: R1 0.114, Rweak 0.007, Alpha 0.036
REM <I/s>   1.092 for  479 systematic absences,  Orientation as input
REM Formula found by SHELXT:  C69 N5 P4 Cl3 Sn
CELL  1.54184  19.7673  15.7479  19.8246   90.000   91.649   90.000
ZERR    4.000   0.0001   0.0001   0.0001    0.000    0.001    0.000
LATT  1
SYMM -X, 1/2+Y, 1/2-Z
SFAC C H N P S CL SN B F
UNIT 244 248 8 16 8 12 4 4 16
LIST 4
omit 0 0 2
TEMP -173
SIZE 0.23 0.25 0.32
L.S. 10
BOND $H
CONF
ACTA
FMAP 2
PLAN 20
EADP c1s c1l
EADP cl1s cl1l
eadp cl2s cl2l
ABIN
WGHT    0.049600   15.375700
FVAR       2.08057   0.66349   1.38509   0.53035
PART 1 21
C1S   1    0.568136    0.435188    0.684147    21.00000    0.05473    0.08691 =
         0.02854    0.00308   -0.00234   -0.02552
AFIX  23
H1SA  2    0.610183    0.420482    0.660836    21.00000   -1.20000
H1SB  2    0.546481    0.483506    0.659972    21.00000   -1.20000
AFIX   0
CL1S  6    0.587973    0.464741    0.767722    21.00000    0.03451    0.19845 =
         0.04410   -0.04549   -0.00672    0.03635
CL2S  6    0.511346    0.344826    0.682355    21.00000    0.08002    0.04887 =
         0.09022    0.01155    0.02954   -0.01049
PART 2 -21
C1L   1    0.572432    0.391299    0.693003   -21.00000    0.05473    0.08691 =
         0.02854    0.00308   -0.00234   -0.02552
AFIX  23
H1LA  2    0.597625    0.337114    0.690461   -21.00000   -1.20000
H1LB  2    0.596523    0.434553    0.666552   -21.00000   -1.20000
AFIX   0
CL1L  6    0.567586    0.423877    0.776976   -21.00000    0.03451    0.19845 =
         0.04410   -0.04549   -0.00672    0.03635
CL2L  6    0.487910    0.377717    0.659478   -21.00000    0.08002    0.04887 =
         0.09022    0.01155    0.02954   -0.01049
PART 0

DFIX 31 0.01 b1 f1 b1 f2 b1 f3 b1 f4  b1a f1a    b1a f2a b1a f3a b1a f4a
dfix 31.63 0.02 f1 f2 f1 f3 f1 f4 f2 f3 f2 f4 f3 f4 =
  F1A F2A F1A F3A F1A F4A F2A F3A F2A F4A F3A F4A
EADP f2 f3 f4 f2a f3a f4a
EADP f1 f1a
eadp b1 b1a
delu b1 > f4a
PART 1 41
B1    8    0.718753    0.493786    0.592902    41.00000    0.05319    0.02388 =
         0.02832   -0.01423    0.01428   -0.00342
F1    9    0.787476    0.474687    0.593592    41.00000    0.06127    0.07307 =
         0.05417   -0.01632    0.01671   -0.00427
F2    9    0.699741    0.518048    0.656733    41.00000    0.07929    0.04145 =
         0.04961   -0.00309    0.00595   -0.00431
F3    9    0.707681    0.562775    0.550071    41.00000    0.07929    0.04145 =
         0.04961   -0.00309    0.00595   -0.00431
F4    9    0.679981    0.425678    0.572112    41.00000    0.07929    0.04145 =
         0.04961   -0.00309    0.00595   -0.00431
PART 2 -41
B1A   8    0.725115    0.477696    0.579132   -41.00000    0.05319    0.02388 =
         0.02832   -0.01423    0.01428   -0.00342
F1A   9    0.794745    0.488492    0.583840   -41.00000    0.06127    0.07307 =
         0.05417   -0.01632    0.01671   -0.00427
F2A   9    0.701519    0.484504    0.513470   -41.00000    0.07929    0.04145 =
         0.04961   -0.00309    0.00595   -0.00431
F3A   9    0.694777    0.536076    0.621270   -41.00000    0.07929    0.04145 =
         0.04961   -0.00309    0.00595   -0.00431
F4A   9    0.709716    0.397958    0.602901   -41.00000    0.07929    0.04145 =
         0.04961   -0.00309    0.00595   -0.00431
PART 0
SN01  7    0.162007    0.009761    0.417067    11.00000    0.01449    0.01549 =
         0.01142    0.00049    0.00107   -0.00023
CL1   6    0.046755    0.027797    0.417846    11.00000    0.05665    0.04583 =
         0.04132    0.00098   -0.00223   -0.01084
S1    5    0.183074    0.140931    0.493338    11.00000    0.02611    0.01572 =
         0.01472   -0.00033    0.00011    0.00266
P1    4    0.208320   -0.148796    0.529920    11.00000    0.01532    0.01638 =
         0.01310    0.00166    0.00216    0.00058
N1    3    0.281828   -0.192935    0.510393    11.00000    0.01696    0.01855 =
         0.01738    0.00164    0.00264    0.00243
C1    1    0.201233   -0.044147    0.507834    11.00000    0.01895    0.01683 =
         0.01111    0.00212    0.00012    0.00122
C9    1    0.094851   -0.327952    0.429349    11.00000    0.02695    0.02131 =
         0.02804   -0.00104    0.00194   -0.00396
AFIX  43
H9    2    0.102168   -0.380977    0.407903    11.00000   -1.20000
AFIX   0
C10   1    0.030049   -0.293466    0.430339    11.00000    0.02237    0.02645 =
         0.03846    0.00125   -0.00249   -0.00870
AFIX  43
H10   2   -0.006890   -0.323073    0.409589    11.00000   -1.20000
AFIX   0
C11   1    0.019221   -0.215743    0.461640    11.00000    0.01814    0.02643 =
         0.04146    0.00529    0.00163   -0.00088
AFIX  43
H11   2   -0.025168   -0.192711    0.462442    11.00000   -1.20000
AFIX   0
C12   1    0.072627   -0.171924    0.491530    11.00000    0.01897    0.01736 =
         0.02776    0.00402    0.00430   -0.00027
AFIX  43
H12   2    0.064978   -0.118794    0.512688    11.00000   -1.20000
AFIX   0
C13   1    0.138371   -0.205984    0.490641    11.00000    0.01839    0.01688 =
         0.01890    0.00496    0.00230   -0.00119
C14   1    0.255081   -0.131705    0.662383    11.00000    0.04131    0.01754 =
         0.01718    0.00241    0.00038   -0.00298
AFIX  43
H14   2    0.295057   -0.109335    0.643705    11.00000   -1.20000
AFIX   0
C15   1    0.248445   -0.133524    0.732403    11.00000    0.06362    0.01986 =
         0.01596    0.00060   -0.00067    0.00132
AFIX  43
H15   2    0.283529   -0.111575    0.761150    11.00000   -1.20000
AFIX   0
C16   1    0.191048   -0.167136    0.759645    11.00000    0.05542    0.04781 =
         0.01806    0.01101    0.01089    0.02480
AFIX  43
H16   2    0.186011   -0.167074    0.807157    11.00000   -1.20000
AFIX   0
C17   1    0.140684   -0.201014    0.717870    11.00000    0.02866    0.10384 =
         0.02992    0.02962    0.01151    0.01333
AFIX  43
H17   2    0.101905   -0.226066    0.736918    11.00000   -1.20000
AFIX   0
C18   1    0.146524   -0.198594    0.647885    11.00000    0.02374    0.08270 =
         0.02485    0.02144    0.00209    0.00147
AFIX  43
H18   2    0.111682   -0.221566    0.619364    11.00000   -1.20000
AFIX   0
C19   1    0.171686    0.054751    0.633132    11.00000    0.03088    0.02066 =
         0.01627   -0.00062    0.00448    0.00432
C20   1    0.203246    0.058732    0.696809    11.00000    0.04332    0.01941 =
         0.01654   -0.00240   -0.00086    0.00437
AFIX  43
H20   2    0.251173    0.055909    0.701267    11.00000   -1.20000
AFIX   0
C21   1    0.164516    0.066822    0.753621    11.00000    0.07207    0.02512 =
         0.01733   -0.00245    0.00497    0.00589
AFIX  43
H21   2    0.185986    0.067641    0.797109    11.00000   -1.20000
AFIX   0
C22   1    0.095623    0.073637    0.747587    11.00000    0.06858    0.05008 =
         0.02496    0.00052    0.02310    0.01221
AFIX  43
H22   2    0.069568    0.080920    0.786695    11.00000   -1.20000
AFIX   0
C23   1    0.063700    0.069905    0.684191    11.00000    0.04546    0.07862 =
         0.03217    0.00896    0.01993    0.01959
AFIX  43
H23   2    0.015843    0.074525    0.680047    11.00000   -1.20000
AFIX   0
S2    5    0.157885   -0.121179    0.336651    11.00000    0.02144    0.01501 =
         0.01579    0.00015    0.00302   -0.00286
P2    4    0.216759    0.046181    0.555422    11.00000    0.01905    0.01673 =
         0.01249   -0.00087   -0.00001    0.00093
N2    3    0.301607    0.191713    0.335370    11.00000    0.01691    0.01767 =
         0.01921    0.00186   -0.00047   -0.00196
C2    1    0.307114   -0.182438    0.441559    11.00000    0.02108    0.02571 =
         0.01701    0.00151    0.00441    0.00136
AFIX  23
H2A   2    0.289444   -0.128719    0.422007    11.00000   -1.20000
H2B   2    0.290399   -0.229777    0.412756    11.00000   -1.20000
AFIX   0
C24   1    0.101434    0.059514    0.627405    11.00000    0.03151    0.05488 =
         0.02285    0.00439    0.00778    0.01192
AFIX  43
H24   2    0.079464    0.055594    0.584264    11.00000   -1.20000
AFIX   0
C25   1    0.305542    0.066405    0.575831    11.00000    0.02293    0.02184 =
         0.01789    0.00156   -0.00221   -0.00158
C26   1    0.354668    0.009861    0.555831    11.00000    0.02321    0.02821 =
         0.01829    0.00021    0.00062   -0.00244
AFIX  43
H26   2    0.341807   -0.041778    0.534262    11.00000   -1.20000
AFIX   0
C27   1    0.422767    0.028442    0.567224    11.00000    0.02221    0.04222 =
         0.02792    0.00389    0.00287    0.00019
AFIX  43
H27   2    0.456339   -0.010915    0.554071    11.00000   -1.20000
AFIX   0
C28   1    0.441774    0.104192    0.597703    11.00000    0.02420    0.04673 =
         0.03032    0.00642   -0.00593   -0.01195
AFIX  43
H28   2    0.488351    0.117080    0.605076    11.00000   -1.20000
AFIX   0
C29   1    0.392624    0.161316    0.617485    11.00000    0.03881    0.03261 =
         0.03968   -0.00322   -0.01280   -0.01195
AFIX  43
H29   2    0.405687    0.213357    0.638302    11.00000   -1.20000
AFIX   0
C30   1    0.324608    0.142730    0.606989    11.00000    0.03193    0.02568 =
         0.03382   -0.00461   -0.00658   -0.00110
AFIX  43
H30   2    0.291074    0.181689    0.620909    11.00000   -1.20000
AFIX   0
C31   1    0.207843    0.054581    0.328656    11.00000    0.01897    0.01476 =
         0.01205    0.00085    0.00191   -0.00212
C32   1    0.333844    0.163945    0.399530    11.00000    0.02339    0.02802 =
         0.01604    0.00037   -0.00394   -0.00393
AFIX  23
H32A  2    0.317181    0.106733    0.411403    11.00000   -1.20000
H32B  2    0.321829    0.203615    0.436028    11.00000   -1.20000
AFIX   0
C33   1    0.410698    0.161652    0.392972    11.00000    0.02036    0.03969 =
         0.03123    0.00465   -0.00765   -0.00455
AFIX  23
H33A  2    0.432128    0.146742    0.437145    11.00000   -1.20000
H33B  2    0.422759    0.117171    0.360139    11.00000   -1.20000
AFIX   0
C34   1    0.437936    0.247157    0.369658    11.00000    0.02182    0.04773 =
         0.03846    0.00438   -0.00535   -0.01133
AFIX  23
H34A  2    0.430905    0.290484    0.404954    11.00000   -1.20000
H34B  2    0.487144    0.242560    0.362410    11.00000   -1.20000
AFIX   0
C35   1    0.401770    0.274311    0.304267    11.00000    0.02353    0.03424 =
         0.03681    0.00692    0.00161   -0.01135
AFIX  23
H35A  2    0.417660    0.331404    0.291081    11.00000   -1.20000
H35B  2    0.412702    0.234073    0.267792    11.00000   -1.20000
AFIX   0
C36   1    0.325552    0.276254    0.313144    11.00000    0.02251    0.02071 =
         0.03276    0.00341   -0.00182   -0.00623
AFIX  23
H36A  2    0.314225    0.319638    0.347150    11.00000   -1.20000
H36B  2    0.302533    0.291808    0.269883    11.00000   -1.20000
AFIX   0
C37   1    0.228905    0.168918    0.218062    11.00000    0.02140    0.01642 =
         0.01723    0.00408   -0.00006   -0.00361
C38   1    0.286533    0.140507    0.185439    11.00000    0.02755    0.02155 =
         0.01971    0.00440    0.00211   -0.00130
AFIX  43
H38   2    0.325136    0.122655    0.211344    11.00000   -1.20000
AFIX   0
C39   1    0.287670    0.138236    0.115538    11.00000    0.04217    0.02658 =
         0.02040    0.00285    0.00835   -0.00267
AFIX  43
H39   2    0.326856    0.118724    0.093625    11.00000   -1.20000
AFIX   0
C40   1    0.231237    0.164626    0.077679    11.00000    0.04947    0.03285 =
         0.01734    0.00560   -0.00265   -0.01178
AFIX  43
H40   2    0.231590    0.162220    0.029809    11.00000   -1.20000
AFIX   0
C41   1    0.174716    0.194301    0.109428    11.00000    0.03637    0.03005 =
         0.02629    0.01150   -0.01073   -0.01144
AFIX  43
H41   2    0.136673    0.213144    0.083145    11.00000   -1.20000
AFIX   0
C42   1    0.172794    0.196946    0.179397    11.00000    0.02416    0.02350 =
         0.02422    0.00851   -0.00324   -0.00587
AFIX  43
H42   2    0.133723    0.217606    0.200872    11.00000   -1.20000
AFIX   0
C43   1    0.159463    0.222971    0.341489    11.00000    0.01942    0.01921 =
         0.01983    0.00391    0.00357    0.00337
C44   1    0.173787    0.292289    0.383186    11.00000    0.02930    0.01854 =
         0.01961    0.00439    0.00416    0.00303
AFIX  43
H44   2    0.219406    0.309265    0.391359    11.00000   -1.20000
AFIX   0
C45   1    0.121474    0.336910    0.413007    11.00000    0.04597    0.02255 =
         0.02444    0.00394    0.01147    0.01087
AFIX  43
H45   2    0.131431    0.383844    0.441715    11.00000   -1.20000
AFIX   0
C46   1    0.055321    0.312587    0.400625    11.00000    0.03913    0.03671 =
         0.04147    0.00936    0.01793    0.01863
AFIX  43
H46   2    0.019662    0.342652    0.421115    11.00000   -1.20000
AFIX   0
C47   1    0.040648    0.245069    0.358794    11.00000    0.01986    0.04968 =
         0.05415    0.00531    0.00664    0.00807
AFIX  43
H47   2   -0.005188    0.229498    0.349973    11.00000   -1.20000
AFIX   0
C48   1    0.092165    0.199264    0.329219    11.00000    0.02033    0.03088 =
         0.03537    0.00135    0.00063    0.00143
AFIX  43
H48   2    0.081627    0.152174    0.300866    11.00000   -1.20000
AFIX   0
C49   1    0.291771   -0.076038    0.263524    11.00000    0.01992    0.02064 =
         0.01355    0.00132    0.00241    0.00080
C50   1    0.348536   -0.029631    0.284567    11.00000    0.02141    0.02120 =
         0.01982    0.00013    0.00141    0.00099
AFIX  43
H50   2    0.342982    0.024226    0.305275    11.00000   -1.20000
AFIX   0
C51   1    0.413066   -0.061358    0.275552    11.00000    0.02081    0.03245 =
         0.03081    0.00166    0.00022   -0.00318
AFIX  43
H51   2    0.451533   -0.028931    0.289418    11.00000   -1.20000
AFIX   0
C52   1    0.421380   -0.140491    0.246266    11.00000    0.02218    0.03509 =
         0.03320    0.00132    0.00822    0.00595
AFIX  43
H52   2    0.465565   -0.162407    0.240195    11.00000   -1.20000
AFIX   0
C53   1    0.365160   -0.187666    0.225827    11.00000    0.02952    0.02854 =
         0.03190   -0.00705    0.00615    0.00629
AFIX  43
H53   2    0.370936   -0.242102    0.206160    11.00000   -1.20000
AFIX   0
C54   1    0.300508   -0.155592    0.234019    11.00000    0.02380    0.02429 =
         0.02465   -0.00464    0.00254    0.00117
AFIX  43
H54   2    0.262162   -0.187837    0.219521    11.00000   -1.20000
AFIX   0
C55   1    0.163424   -0.027560    0.198374    11.00000    0.02369    0.01680 =
         0.01738   -0.00019   -0.00129   -0.00304
C56   1    0.194600   -0.038246    0.136868    11.00000    0.03554    0.01950 =
         0.01706   -0.00136    0.00099   -0.00206
AFIX  43
H56   2    0.241749   -0.049693    0.135910    11.00000   -1.20000
AFIX   0
C57   1    0.156664   -0.032158    0.076671    11.00000    0.05204    0.02787 =
         0.01621   -0.00033   -0.00331   -0.00576
AFIX  43
H57   2    0.177881   -0.040027    0.034735    11.00000   -1.20000
AFIX   0
C58   1    0.088506   -0.014757    0.077998    11.00000    0.05224    0.03260 =
         0.02490    0.00493   -0.01848   -0.01207
AFIX  43
H58   2    0.062862   -0.010566    0.036864    11.00000   -1.20000
AFIX   0
C59   1    0.057085   -0.003339    0.138634    11.00000    0.02917    0.03024 =
         0.03752    0.00613   -0.01468   -0.00770
AFIX  43
H59   2    0.010062    0.009039    0.139043    11.00000   -1.20000
AFIX   0
C60   1    0.093985   -0.009895    0.198883    11.00000    0.02424    0.02584 =
         0.02452    0.00142   -0.00301   -0.00437
AFIX  43
H60   2    0.072192   -0.002408    0.240557    11.00000   -1.20000
AFIX   0
P3    4    0.226157    0.157322    0.308550    11.00000    0.01484    0.01432 =
         0.01480    0.00087    0.00063   -0.00031
C3    1    0.384400   -0.181060    0.442202    11.00000    0.02078    0.03228 =
         0.02717   -0.00382    0.00829    0.00059
AFIX  23
H3A   2    0.399947   -0.181313    0.395175    11.00000   -1.20000
H3B   2    0.400754   -0.128036    0.463979    11.00000   -1.20000
AFIX   0
P4    4    0.207828   -0.035724    0.279443    11.00000    0.01612    0.01505 =
         0.01173   -0.00062    0.00097   -0.00051
C4    1    0.414606   -0.256674    0.479674    11.00000    0.02038    0.04419 =
         0.03101   -0.00151    0.00322    0.00989
AFIX  23
H4A   2    0.464347   -0.250000    0.483891    11.00000   -1.20000
H4B   2    0.404870   -0.309217    0.453752    11.00000   -1.20000
AFIX   0
C5    1    0.385313   -0.264251    0.549667    11.00000    0.02451    0.04337 =
         0.02780    0.00288   -0.00086    0.01208
AFIX  23
H5A   2    0.398458   -0.214011    0.577052    11.00000   -1.20000
H5B   2    0.403818   -0.315440    0.572562    11.00000   -1.20000
AFIX   0
C6    1    0.308279   -0.270413    0.544058    11.00000    0.02408    0.02140 =
         0.02153    0.00288    0.00263    0.00616
AFIX  23
H6A   2    0.294864   -0.321250    0.517516    11.00000   -1.20000
H6B   2    0.289339   -0.275620    0.589562    11.00000   -1.20000
AFIX   0
C7    1    0.203589   -0.162398    0.620045    11.00000    0.02353    0.02347 =
         0.01593    0.00380    0.00365    0.00678
C8    1    0.149004   -0.284464    0.459920    11.00000    0.01960    0.02047 =
         0.02220    0.00135    0.00319   -0.00051
AFIX  43
H8    2    0.193166   -0.308252    0.459845    11.00000   -1.20000
REM #####
REM #####
AFIX   0
HKLF 4


REM  MJ-071_a.res in P2(1)/c
REM wR2 = 0.1027, GooF = S = 1.035, Restrained GooF = 1.036 for all data
REM R1 = 0.0402 for 12367 Fo > 4sig(Fo) and 0.0412 for all 12728 data
REM 718 parameters refined using 40 restraints

END

WGHT      0.0496     15.3761

REM Highest difference peak  1.884,  deepest hole -1.933,  1-sigma level  0.091
Q1    1   0.4911  0.4116  0.6489  11.00000  0.05    1.16
Q2    1   0.7023  0.5195  0.5329  11.00000  0.05    1.08
Q3    1   0.0913  0.0106  0.4092  11.00000  0.05    0.98
Q4    1   0.5161  0.3659  0.7113  11.00000  0.05    0.76
Q5    1   0.5413  0.3623  0.6921  11.00000  0.05    0.71
Q6    1   0.4202 -0.4826  0.6041  11.00000  0.05    0.71
Q7    1   0.4909  0.3548  0.6632  11.00000  0.05    0.71
Q8    1   0.5809  0.4980  0.7669  11.00000  0.05    0.69
Q9    1   0.6892  0.5577  0.5936  11.00000  0.05    0.66
Q10   1   0.7368  0.5456  0.5446  11.00000  0.05    0.65
Q11   1   0.7689  0.5347  0.5772  11.00000  0.05    0.64
Q12   1   0.7611  0.4420  0.5920  11.00000  0.05    0.48
Q13   1   0.6576  0.4567  0.5562  11.00000  0.05    0.48
Q14   1   0.7097  0.4598  0.4990  11.00000  0.05    0.47
Q15   1   0.6865  0.5912  0.5603  11.00000  0.05    0.47
Q16   1   0.5369  0.5005  0.5103  11.00000  0.05    0.39
Q17   1   0.1372 -0.1516  0.6504  11.00000  0.05    0.36
Q18   1   0.1702  0.0520  0.3739  11.00000  0.05    0.34
Q19   1   0.1194  0.0052  0.3663  11.00000  0.05    0.34
Q20   1   0.0893 -0.0219  0.3388  11.00000  0.05    0.34
;
_shelx_res_checksum              67126

_shelx_fab_file                  
;
    2    0    0     65.10      0.00
    3    0    0    -30.19      0.00
    4    0    0     15.73      0.00
    5    0    0      8.78      0.00
    6    0    0    -12.21      0.00
    7    0    0     17.85      0.00
    8    0    0    -11.81      0.00
    9    0    0      7.52      0.00
   10    0    0     -1.31      0.00
   11    0    0     -2.33      0.00
   12    0    0      3.40      0.00
   13    0    0     -2.93      0.00
   14    0    0      0.72      0.00
   15    0    0      0.90      0.00
   16    0    0     -2.59      0.00
   17    0    0      3.00      0.00
   18    0    0     -3.22      0.00
   19    0    0      2.31      0.00
   20    0    0     -1.49      0.00
   21    0    0      0.23      0.00
   22    0    0      0.43      0.00
   23    0    0     -0.64      0.00
   24    0    0      0.63      0.00
    1    1    0     -0.91      0.00
    2    1    0      2.56      0.00
    3    1    0     -2.67      0.00
    4    1    0      4.34      0.00
    5    1    0     -3.36      0.00
    6    1    0      4.15      0.00
    7    1    0     -2.61      0.00
    8    1    0      2.77      0.00
    9    1    0     -1.46      0.00
   10    1    0      1.12      0.00
   11    1    0      0.16      0.00
   12    1    0     -0.86      0.00
   13    1    0      1.91      0.00
   14    1    0     -2.01      0.00
   15    1    0      2.20      0.00
   16    1    0     -1.42      0.00
   17    1    0      1.02      0.00
   18    1    0     -0.18      0.00
   19    1    0     -0.25      0.00
   20    1    0      0.49      0.00
   21    1    0     -0.84      0.00
   22    1    0      0.49      0.00
   23    1    0     -0.78      0.00
   24    1    0      0.17      0.00
    0    2    0     67.97      0.00
    1    2    0    -64.60      0.00
    2    2    0     46.99      0.00
    3    2    0    -29.21      0.00
    4    2    0      8.11      0.00
    5    2    0      4.11      0.00
    6    2    0    -12.93      0.00
    7    2    0     12.77      0.00
    8    2    0    -10.37      0.00
[truncated: 648,945 more chars]
